# Supplementary material for: In-Depth Analysis of Chlorophyll Fluorescence Rise Kinetics Reveals Interference Effects of a Radiofrequency Electromagnetic Field (RF-EMF) on Plant Hormetic Responses to Drought Stress
Source: Int J Mol Sci. 2025 Jul 22;26(15):7038. doi: 10.3390/ijms26157038 (PMC12345933; doi:10.3390/ijms26157038)
Supplement: Supplementary file 1 [file ijms-26-07038-s001.zip]

Archive with 2 entries (2 files):
- ijms-3707247-supplementary-final.7.22.pdf
- Supplementary Material OJIP data.xlsx
