# Supplementary material for: In-Depth Analysis of Chlorophyll Fluorescence Rise Kinetics Reveals Interference Effects of a Radiofrequency Electromagnetic Field (RF-EMF) on Plant Hormetic Responses to Drought Stress
Source: Int J Mol Sci. 2025 Jul 22;26(15):7038. doi: 10.3390/ijms26157038 (PMC12345933; doi:10.3390/ijms26157038)
Supplement: Supplementary file 1 [file ijms-26-07038-s001.zip › Supplementary Material OJIP data.xlsx]

## Sheet: OJIP kinetics experiment 1
				Timestamp [µs]
Group	Plant number	Position	Classification	1	2	3	10	11	12	300	600	900	1200	1500	1800	2100	2400	2700	3000	3300	3600	3900	6000	8100	10200	12300	14400	16500	18600	20700	22800	24900	27000	29100	31200	33300	35400	37500	39600	41700	80700	119700	158700	197700	236700	275700	314700	353700	392700
Control	52	3	normal	460.128	461.333	461.281	544.413	545.569	548.95	580.679	614.52	630.516	647.333	657.723	667.868	671.995	678.821	681.654	682.102	689.485	688.241	693.397	703.661	714.192	724.948	729.15	739.313	742.979	747.582	753.007	757.121	761.629	763.937	765.845	768.513	771.03	770.802	773.664	775.997	775.838	841.846	882.072	893.288	898.925	904.433	904.649	904.517	904.053	906.328
Control	52	4	normal	460.275	461.627	461.654	587.959	589.519	592.125	659.761	714.195	739.266	758.215	772.117	782.776	786.175	792.99	795.808	795.456	801.754	799.895	803.851	813.302	825.57	833.868	839.483	846.452	850.696	854.496	856.406	862.898	864.499	867.679	866.195	866.957	869.201	870.674	869.824	871.51	872.337	928.156	974.789	988.706	995.747	999.806	999.746	999.454	1001.82	1001.69
Control	52	5	normal	460.427	461.472	461.551	579.546	581.654	584.148	640.371	694.493	727.686	753.07	770.165	785.214	790.942	797.112	803.343	805.06	808.814	807.78	813.632	821.735	832.543	843.995	849.446	859.836	863.584	869.723	874.139	878.256	881.694	882.502	884.021	883.951	886.57	886.61	887.513	889.847	889.574	972.535	1017	1027.23	1032.28	1036.83	1036.42	1032.35	1035.3	1034.37
Control	52	6	normal	460.089	460.961	461.072	581.965	584.394	585.147	640.363	699.318	735.171	766.543	785.832	801.857	810.524	819.013	824.532	824.521	831.421	830.52	835.735	845.382	857.748	869.822	879.3	891.014	895.479	901.246	905.755	910.612	916.499	916.247	917.24	917.559	921.812	922.893	922.532	926.447	926.634	1027.72	1075.49	1085.04	1090.79	1095.88	1094.16	1092.39	1092.68	1092.56
Control	52	7	normal	460.072	459.864	460.249	570.507	571.696	573.021	614.742	658.391	685.419	710.601	728.045	743.194	750.44	760.108	766.725	768.847	776.625	776.594	783.953	796.267	810.57	821.953	829.365	840.516	848.495	855.032	861.393	868.127	873.365	875.381	878.006	879.225	883.938	885.751	885.669	889.225	889.872	991.515	1045.49	1058.23	1064.85	1069.47	1068.02	1066.99	1069.46	1068.48
Control	52	8	normal	461.064	461.16	461.638	577.808	581.049	581.373	626.006	672.06	700.266	727.558	746.288	761.228	769.219	779.979	786.058	789.419	795.241	796.136	800.564	815.686	830.936	844.034	852.43	864.556	872.309	879.401	886.012	892.389	896.842	900.738	903.921	904.335	909.835	911.331	912.34	914.515	918.805	1019.1	1078	1093.01	1100.18	1104.25	1101.29	1100.8	1102.75	1102.7
Control	52	9	normal	459.697	459.634	462.328	578.102	579.705	582.681	620.996	668.357	694.697	720.03	739.833	757.139	764.53	775.219	782.755	785.808	793.063	793.844	799.528	812.742	828.561	841.554	849.214	861.695	869.217	875.196	882.552	890.209	894.766	897.109	899.935	901.646	904.931	906.647	908.195	910.27	912.369	1014.38	1076.3	1092.77	1100.34	1104.32	1105.58	1103.78	1104.49	1104.19
Control	52	10	normal	460.865	459.925	461.131	562.552	565.39	566.015	595.301	628.587	650.389	669.949	685.65	702.033	708.974	718.79	725.055	727.51	734.436	734.77	742.8	757.452	771.051	782.03	789.376	799.337	806.042	812.662	819.078	825.046	830.024	834.86	837.21	838.19	843.732	843.318	844.906	846.667	850.036	942.219	1009.64	1027.22	1037.03	1041.31	1041.67	1039.47	1040.28	1042.09
Control	52	11	normal	460.678	459.967	460.3	567.601	569.431	571.145	615.992	662.582	692.045	717.561	735.51	748.783	756.292	763.715	770.79	772.401	778.686	778.205	783.65	794.454	809.513	820.211	830.134	840.882	847.25	855.037	859.851	866.947	870.315	874.189	875.463	876.726	880.795	881.22	882.504	885.924	886.616	976.648	1038.33	1054.34	1060	1065.92	1064.88	1062.7	1062.63	1064.03
Control	52	12	normal	459.43	460.826	461.41	565.863	568.596	568.697	609.954	655.572	684.347	709.055	725.584	739.617	747.584	755.883	760.13	763.847	768.81	767.946	774.531	783.775	796.682	809.866	816.932	827.582	836.251	842.443	846.918	853.427	858.316	860.245	862.359	863.358	866.188	868.243	869.13	870.779	871.706	956.151	1012.39	1025.89	1034	1037.58	1035.3	1034.67	1037.13	1037.21
Control	52	13	normal	461.534	461.075	461.463	536.661	538.572	538.527	566.407	597.969	615.18	631.855	643.647	654.192	657.336	665.385	668.455	670.226	673.619	673.357	678.043	687.075	700.909	711.047	717.984	729.318	734.651	738.987	744.655	750.785	756.501	759.371	760.414	761.454	766.147	767.412	766.337	770.234	769.558	822.974	873.636	883.937	892.151	895.695	895.026	892.588	894.165	895.225
Control	52	18	normal	460.353	460.649	461.343	556.57	560.24	560.797	597.861	633.343	649.976	669.165	679.967	690.082	693.208	704.314	707.531	709.478	714.596	715.481	718.515	732.592	745.49	758.905	764.733	771.579	776.881	784.088	789.81	796.389	799.11	803.494	806.16	808.87	811.699	812.852	813.148	817.113	817.745	890.225	940.649	959.237	970.978	976.819	978.88	978.917	979.223	980.959
Control	52	19	normal	458.554	461.743	461.139	587.914	592.115	593.824	658.022	717.77	744.589	767.337	782.621	794.012	795.287	804.414	807.631	810.255	814.036	815.378	816.473	831.15	844.888	857.208	864.107	872.578	878.123	883.823	888.557	894.378	898.77	897.918	900.898	903.823	906.396	906.259	908.271	908.688	912.545	982.831	1036.94	1054.87	1064.17	1072.14	1071.97	1070.96	1072.06	1073.86
Control	52	20	normal	458.56	460.975	460.538	583.492	586.097	588.307	638.409	687.636	719.278	744.178	762.103	774.258	779.729	789.191	794.461	797.279	801.761	800.091	806.205	822.824	841.317	858.552	867.862	879.24	887.939	894.557	903.695	910.206	916.442	918.907	919.528	923.268	929.974	929.186	931.349	934.763	936.888	1027.74	1094.34	1113.46	1124.84	1132.87	1133.86	1133.28	1134.7	1135.62
Control	52	21	normal	459.421	461.389	462.173	585.341	588.011	590.437	639.622	690.515	721.634	748.738	765.644	778.681	784.348	795.55	800.407	802.938	807.24	809.789	813.996	833.138	851.963	869.016	880.228	894.295	903.566	911.774	919.576	928.815	935.126	936.815	941.349	944.011	949.141	950.559	953.161	956.583	960.017	1062.23	1133.34	1156.94	1168.9	1177.95	1181.6	1179.59	1182.49	1181.93
Control	52	22	normal	458.852	461.012	461.626	608.836	612.198	613.629	678.115	736.081	771.195	800.87	818.877	834.681	841.816	853.126	860.734	863.74	869.994	870.148	875.704	894.86	916.814	932.95	947.836	959.406	970.283	977.292	987.121	995.159	1001.33	1005.19	1008.09	1011.67	1017.36	1019.87	1019.66	1023.27	1026.09	1135.78	1209.7	1233.11	1244.16	1249.89	1252.13	1250.1	1251.4	1251.68
Control	52	23	normal	459.838	461.492	462.151	594.675	597.895	598.851	646.989	695.353	725.715	751.612	771.411	786.227	793.318	805.242	811.928	816.488	823.624	823.594	830.119	850.927	869.861	888.415	899.582	911.494	921.716	929.353	939.277	949.333	953.848	957.325	962.396	964.632	970.946	972.373	973.707	976.832	979.968	1087.7	1165.26	1189.23	1200.42	1209.53	1211.59	1209.59	1211.68	1211.93
Control	52	24	normal	460.14	460.106	461.883	574.841	576.474	577.856	615.199	651.772	676.913	698.987	715.905	729.578	736.162	747.468	752.675	757.901	763.823	764.162	770.082	788.633	806.727	823.874	832.303	846.51	854.726	863.719	870.977	878.91	886.239	888.424	893.051	893.317	900.28	901.132	902.397	906.619	908.479	1004.23	1083.83	1108.55	1122.22	1128.48	1130.77	1128.86	1130.92	1130.22
Control	52	25	normal	459.458	461.234	460.918	571.842	574.341	576.434	612.237	653.067	677.173	701.885	718.583	731.946	739.159	748.93	753.958	759.154	763.11	765.692	769.76	789.362	806.636	823.514	834.76	846.004	855.97	863.421	871.259	879.361	884.185	888.151	891.734	894.288	897.718	899.989	901.904	904.911	906.835	1002.94	1080.82	1104.2	1114.84	1121.74	1123.22	1121.51	1122.13	1122.44
Control	52	26	normal	459.648	461.793	462.795	575.249	576.967	578.685	628.281	676.825	710.386	737.642	755.454	770.783	777.34	787.777	792.976	796.628	801.372	802.45	807.353	821.973	837.999	853.395	863.415	875.215	884.061	890.864	900.015	907.666	910.445	912.546	915.46	918.082	923.395	924.375	923.779	926.69	928.471	1029.33	1093.79	1112.83	1120.47	1124.93	1124.81	1121.87	1123.09	1122.46
Control	52	27	normal	458.905	461.465	461.35	569.245	571.159	573.077	614.855	661.381	689.772	714.778	732.097	744.422	749.861	761.375	765.493	768.625	773.539	773.049	779.52	788.486	801.12	810.504	817.449	826.686	833.264	837.167	842.252	849.054	852.861	852.15	855.221	857.058	860.65	859.869	861.569	862.829	866.093	956.055	1011.02	1024.87	1033.58	1039.11	1040.26	1036.18	1037.08	1036.23
Control	52	28	normal	460.199	462.362	461.38	531.895	535.802	537.762	558.919	583.288	597.624	610.42	623.146	631.989	635.438	644.12	647.821	651.195	655.278	655.812	659.538	670.197	680.635	692.251	696.707	702.03	707.701	713.409	720.369	726.24	729.848	731.847	734.754	736.805	741.167	741.995	743.118	745.745	745.661	807.69	861.071	872.37	877.512	883.832	882.938	880.313	882.308	882.616
Control	52	34	normal	459.644	461.308	460.98	562.406	564.953	564.19	597.91	625.496	639.877	653.414	665.301	670.093	674.868	682.979	684.922	687.267	690.711	692.604	696.856	710.07	724.364	733.522	736.728	742.859	749.568	753.567	758.625	763.584	770.033	768.589	769.693	772.762	777.431	775.964	775.134	780.325	781.352	840.222	898.784	918.074	931.587	940.48	945.062	943.648	949.044	948.795
Control	52	35	normal	458.671	460.014	458.738	596.838	599.089	600.666	652.435	692.796	716.292	738.18	751.155	761.578	769.499	776.315	782.927	785.381	789.864	791.971	796.893	813.842	830.72	843.943	850.978	861.146	869.275	875.981	885.33	892.952	897.82	900.812	902.851	906.499	910.588	912.588	912.076	917.455	919.888	996.844	1064.11	1087.08	1101.32	1110.1	1113.55	1112.22	1115.3	1116.01
Control	52	36	normal	460.19	459.118	460.009	626.863	629.492	630.513	703.742	760.443	791.358	817.697	836.012	848.145	856.008	865.556	869.353	872.688	879.269	879.402	885.726	902.16	916.753	931.268	939.574	950.316	959.645	964.847	972.974	979.725	986.131	986.027	991.08	992.826	995.641	995.074	998.519	1000.7	1003.49	1085.78	1147.44	1166.95	1179.52	1185.57	1186.12	1185.77	1187.07	1187.54
Control	52	37	normal	459.779	460.605	460.102	628.303	630.369	632.374	712.071	777.768	815.27	845.409	867.518	880.418	889.568	902.409	906.952	911.501	916.157	918.642	923.41	942.115	961.974	976.786	986.352	1000.03	1010.64	1016.49	1026.57	1034.55	1040.4	1041.54	1043.08	1046.66	1051.03	1051.36	1052.78	1056.78	1059.06	1159.12	1229.48	1252.11	1264.02	1271.65	1271.97	1269.3	1270.34	1273.89
Control	52	38	normal	459.418	460.529	459.522	640.364	642.568	645.985	745.587	816.829	857.284	885.461	907.228	920.034	929.4	937.067	943.496	947.749	953.308	954.314	961.841	985.446	1008.91	1026.37	1039.31	1052.6	1065.06	1073.82	1084.85	1093.06	1101.96	1104.42	1108.63	1112.02	1115.47	1116.81	1119.31	1123.41	1128.04	1233.8	1317.93	1347.95	1362.27	1371.55	1373.89	1373.58	1374.8	1376.15
Control	52	39	normal	460.12	460.247	459.052	606.537	609.698	612.14	680.508	740.472	777.993	806.597	827.501	840.607	850.475	860.889	867.174	871.25	876.255	879.226	886.314	908.104	930.82	949.735	963.43	976.952	990.826	998.709	1009.03	1019.06	1026.24	1029.18	1031.09	1036.75	1040.34	1042.99	1043.35	1049.34	1052.52	1167.79	1255.38	1280.99	1293.05	1300.46	1302.6	1299.4	1303.27	1301.9
Control	52	40	normal	459.608	460.9	459.867	603.51	605.554	608.382	674.359	740.233	782.165	815.064	837.426	854.061	864.493	875.114	882.322	885.516	893.115	893.593	900.397	920.553	941.832	960.515	973.185	987.924	1001.55	1008.82	1021.19	1027.77	1035.54	1035.96	1039.64	1042.44	1047.48	1047.56	1049.32	1053.88	1055.53	1182.1	1258.41	1275.03	1284.18	1287.69	1288.88	1285.51	1287.76	1287.33
Control	52	41	normal	459.212	460.012	460.316	584.135	586.096	587.183	645.989	704.617	741.177	773.471	793.5	807.319	814.987	826.521	832.28	833.955	839.648	840.244	845.371	858.57	876.534	890.883	900.973	913.322	922.745	929.719	937.911	944.33	949.631	950.762	951.495	953.141	959.251	958.797	959.805	964.365	966.697	1074.64	1138.6	1153.55	1162.62	1167.38	1166.96	1163.28	1163.72	1164.21
Control	52	42	normal	460.917	461.78	460.464	574.83	577.452	577.717	628.999	680.328	710.398	738.404	757.791	768.354	777.916	785.319	792.585	795.101	797.775	799.455	803.591	816.604	830.334	842.088	849.506	861.915	870.165	873.882	881.531	887.3	892.154	891.92	893.184	895.333	899.131	899.654	900.682	903.952	906.402	999.148	1056.56	1069.6	1078.8	1083.3	1083.45	1078.88	1080.7	1081.23
Control	52	43	normal	459.441	460.548	460.948	532.156	534.181	536.295	557.74	578.226	590.933	604.263	613.763	623.774	627.931	636.349	638.08	642.2	646.531	648.002	652.328	663.801	676.127	683.231	688.084	694.348	701.805	703.71	712.141	718.838	723.398	724.708	725.799	728.061	731.691	732.823	732.938	736.064	737.587	804.638	859.134	873.057	879.703	886.032	885.846	884.561	887.352	885.761
Control	52	50	normal	458.903	460.159	461.432	592.584	595.432	596.933	652.872	703.857	733.125	759.145	776.058	785.706	794.486	802.752	808.346	812.522	817.23	819.074	824.988	842.037	859.158	874.455	884.435	893.364	904.839	911.603	918.91	926.1	932.81	933.245	939.17	941.908	944.516	947.254	946.271	951.183	952.898	1043.66	1108.69	1128.03	1141.89	1147.3	1151.9	1148.6	1150.34	1150.55
Control	52	51	normal	460.059	461.703	460.738	589.869	591.701	594.528	645.423	695.952	720.252	744.178	760.659	770.045	777.132	785.44	790.143	794.886	798.826	800.238	804.833	823.683	840.488	854.246	864.41	874.775	883.026	891.858	897.948	907.008	911.09	910.384	916.229	918.499	921.65	923.846	924.152	926.717	929.187	1017.37	1082.93	1105.28	1120.57	1129.72	1134.98	1133.12	1136.65	1137.06
Control	52	52	normal	458.99	460.568	460.924	585.026	586.285	588.818	632.772	675.513	695.773	717.529	730.782	740.923	745.344	754.618	759.205	763.364	766.466	768.935	773.429	791.522	808.469	821.127	829.522	839.177	847.031	854.221	860.134	866.398	873.974	873.982	878.099	880.612	884.078	884.593	885.905	888.948	891.105	975.535	1043.22	1071.48	1089.44	1099.46	1106.59	1107.56	1112.01	1113.34
Control	52	53	normal	460.37	460.738	461.265	610.051	612.046	613.443	677.869	733.814	765.052	789.526	807.774	817.469	825.692	835.848	839.648	848.044	850.593	853.336	859.624	884.193	903.405	921.867	933.803	943.051	957.319	966.054	973.355	983.734	989.895	992.731	996.74	1000.41	1003.96	1007.92	1009.71	1012.65	1016.83	1121.52	1198.94	1227.81	1246.4	1257.78	1262.96	1262.89	1266.95	1268.13
Control	52	54	normal	458.795	460.723	461.458	602.951	605.158	608.901	665.885	722.471	755.706	784.13	804.879	818.5	828.524	838.228	844.165	850.244	855.646	857.236	862.717	885.618	906.499	925.076	939.319	949.635	964.077	973.946	983.444	992.098	999.413	1000.84	1006.1	1009.01	1012.27	1016.41	1015.58	1020.34	1023.7	1142.71	1227.38	1253.53	1270.83	1277.62	1282.75	1280.7	1282.35	1283.47
Control	52	55	normal	459.265	459.414	461.747	606.713	608.854	610.711	682.762	753.523	797.674	829.968	855.034	868.67	878.85	889.931	896.317	899.37	903.742	905.993	911.201	925.187	944.908	959.782	971.08	985.07	995.742	1004	1010.26	1017.56	1022.64	1022.52	1027.49	1028.39	1030.37	1031.37	1033.66	1037.74	1040.7	1167.13	1232.93	1246.68	1255.97	1260.9	1261.72	1256.27	1260.16	1258.28
Control	52	56	normal	459.583	461.096	461.917	586.892	587.806	589.047	648.049	708.529	744.121	774.872	798.391	811.154	818.885	830.123	834.413	840.712	843.789	844.783	850.275	862.995	878.5	892.216	905.91	915.435	924.143	931.752	936.82	946.271	948.211	949.209	952.728	954.189	957.832	959.161	958.833	963.298	964.932	1078.13	1137.41	1150.45	1160.24	1161.7	1164.3	1160.31	1161.76	1159.37
Control	52	57	normal	459.239	459.437	462.012	573.452	576.262	578.132	625.488	676.292	708.052	733.52	751.864	764.099	773.244	781.026	787	792.064	794.043	795.709	801.876	812.31	825.529	838.518	847.628	856.89	865.39	872.027	876.874	884.189	889.213	887.721	889.544	893.322	894.837	896.657	895.269	898.157	901.384	998.148	1056.32	1070.86	1080.27	1081.27	1082.74	1077.22	1080.36	1080.55
Control	52	63	normal	460.151	461.009	459.607	575.097	579.691	579.071	634.467	679.552	705.934	728.273	742.605	750.392	757.33	767.097	768.784	774.178	775.343	777.198	783.294	798.453	810.635	821.388	830.825	839.601	847.346	852.209	860.009	865.049	870.196	870.271	873.56	875.285	879.049	878.401	879.428	881.504	882.151	954.51	1010.36	1028.36	1040.72	1045	1046.81	1044.63	1048.93	1045.95
Control	52	64	normal	458.376	461.527	459.29	572.758	575.792	575.108	616.011	653.261	676.73	697.945	712.933	725.895	730.786	741.787	745.465	749.598	756.09	757.023	762.26	780.623	796.402	807.605	818.833	826.756	838.28	842.595	850.977	858.995	865.589	867.171	870.673	871.917	876.578	878.627	879.172	882.108	883.888	974.44	1045.39	1064.9	1077.49	1084.81	1086.61	1083.83	1087.12	1085.07
Control	52	65	normal	459.992	460.407	460.266	568.304	571.342	570.873	602.515	631.811	649.521	666.879	679.774	687.333	693.124	702.376	708.058	710.866	713.504	715.197	722.702	738.786	750.982	761.108	769.036	775.432	782.294	786.161	795.568	800.625	805.664	806.608	810.441	810.812	815.245	815.699	816.673	819.294	819.847	894.987	964.395	988.661	1006.12	1015.05	1020.82	1021.04	1025.24	1025.68
Control	52	66	normal	459.322	461.63	459.681	561.767	565.05	564.769	598.673	629.593	645.916	663.111	673.87	683.51	686.902	695.273	697.057	701.422	705.485	705.906	712.153	727.149	739.655	749.802	757.637	765.045	772.593	775.955	782.49	787.892	791.973	790.849	795.007	797.525	800.076	800.31	802.44	804.434	805.311	875.814	937.866	958.108	975.32	983.987	990.222	987.635	994.631	994.61
Control	52	67	normal	458.941	460.754	460.916	584.123	586.77	587.671	638.363	684.029	710.076	733.707	749.256	759.867	768.444	774.945	781.543	786.504	788.727	791.217	796.642	815.562	832.888	847.866	858.339	868.337	879.208	883.587	893.59	900.621	905.669	905.951	912.026	914.545	917.859	920.471	921.183	924.948	925.813	1027.23	1098.44	1122.02	1136.25	1146.19	1152.27	1149.92	1156.11	1155.41
Control	52	68	normal	458.932	460.782	458.306	599.353	601.756	603.826	673.998	733.631	764.966	789.136	804.6	815.668	820.46	831.117	835.324	840.014	844.548	845.77	851.957	874.12	894.877	912.518	926.61	938.853	950.453	958.168	968.916	976.581	982.622	983.887	989.823	992.304	996.575	997.186	999.185	1003.71	1004.88	1114.37	1195.51	1226.48	1245.73	1258.06	1263.15	1262.72	1268.24	1267.44
Control	52	69	normal	459.525	459.863	460.932	597.867	601.513	602.447	672.12	729.535	759.687	781.669	798.761	808.711	816.234	825.476	829.578	834.467	838.517	839.989	846.56	868.001	885.724	902.424	912.778	925.472	937.581	943.379	953.078	958.999	965.024	967.002	970.79	970.877	976.483	979.215	979.596	982.104	984.936	1097.51	1181.17	1209.41	1226.84	1234.71	1240.22	1237.42	1241.97	1241.66
Control	52	70	normal	459.6	460.808	460.024	595.801	600.08	599.207	659.938	717.018	754.299	785.734	808.755	823.779	834.891	845.099	852.477	858.357	863.568	864.23	870.612	886.687	902.992	916.556	928.107	939.557	949.745	954.312	963.783	971.171	974.856	976.472	980.386	981.987	984.678	986.525	985.9	990.1	991.695	1122.7	1187.69	1203.01	1213.18	1216.09	1216.05	1212.76	1216.54	1214.08
Control	52	71	normal	458.622	461.304	460.281	583.433	586.246	586.794	644.672	700.741	735.275	765.463	785.294	797.236	807.277	816.674	821.845	825.88	829.609	829.405	836.071	848.951	860.054	870.594	881.411	889.989	900.26	904.158	910.794	914.989	919.774	917.323	921.247	923.496	925.762	926.557	926.039	930.11	930.853	1041.15	1097.04	1109.13	1115.9	1120.33	1121.23	1117.42	1119.13	1116.88
Control	52	72	normal	459.666	460.841	459.234	559.583	561.222	561.941	601.825	641.699	666.387	687.687	702.832	713.357	720.331	729.285	734.071	736.343	741.138	742.051	748.231	759.451	769.604	778.366	784.037	794.186	799.886	802.018	809.615	812.907	817.296	817.06	819.125	818.8	823.139	823.332	824.898	827.181	826.738	915.169	969.807	980.173	988.724	993.14	994.585	989.126	992.882	991.311
Control	52	77	normal	458.748	459.52	462.021	566.213	569.527	572.543	620.151	667.454	689.015	710.967	723.458	733.457	738.308	746.161	748.254	753.004	755.081	756.546	759.942	768.078	778.839	784.014	790.301	797.517	802.533	804.827	811.611	813.554	817.261	817.302	818.861	820.247	819.518	820.441	820.876	823.044	820.856	884.906	928.579	939.895	948.672	950.529	953.706	950.644	951.67	950.94
Control	52	78	normal	459.126	461.319	460.027	575.685	579.791	582.313	633.646	686.243	717.207	742.844	760.801	771.889	780.258	790.65	792.061	798.266	802.068	802.949	807.183	818.223	830.064	842.071	850.578	859.126	868.118	872.027	880.166	882.344	888.021	888.431	891.079	891.651	893.635	893.196	893.996	896.255	897.168	984.118	1038.25	1053.81	1063.66	1065.02	1068.97	1066.67	1065.87	1067.8
Control	52	79	normal	459.323	459.773	460.624	556.473	560.999	562.093	590.205	620.812	636.332	656.689	667.773	678.578	683.289	692.031	695.832	701.974	706.748	708.298	714.682	730.723	741.956	750.852	757.925	766.301	772.882	777.57	783.929	788.431	794.963	794.529	798.755	800.958	802.693	802.989	804.768	809.351	809.041	897.208	962.148	979.315	991.374	994.906	999.445	996.784	998.045	997.104
Control	52	80	normal	458.536	459.516	461.856	549.051	552.709	555.025	579.444	606.452	621.156	636.041	647.551	655.191	660.057	667.986	671.16	676.18	678.898	680.275	685.967	696.964	709.569	717.518	725.648	733.021	738.545	743.764	749.357	752.976	758.245	758.643	763.084	763.159	767.341	768.236	769.206	771.62	771.746	845.003	902.596	926.282	942.401	948.244	956.236	955.568	958.299	959.393
Control	52	81	normal	459.1	459.661	460.747	585.651	589.47	591.668	641.523	689.457	715.416	740.53	754.262	766.933	774.89	782.521	786.32	792.39	796.187	798.856	802.438	819.288	836.248	847.199	856.996	867.129	875.362	880.795	889.539	894.849	900.915	902.652	905.863	908.259	908.645	911.283	914.657	914.964	918.112	1008.26	1066.48	1084.69	1096.81	1101.43	1107.7	1105.64	1105.68	1107.62
Control	52	82	normal	457.206	460.135	461.148	618.599	622.371	624.778	715.961	792.715	832.245	862.728	882.595	893.706	900.842	909.714	913.258	917.544	921.992	922.471	928.425	945.415	965.427	977.667	989.785	1001.37	1011.05	1018.46	1026.01	1030.13	1036.37	1035.12	1039.98	1041.2	1042.95	1045.14	1044.37	1048.43	1048.16	1151.05	1213.89	1230.11	1241.55	1243.81	1246.79	1244.72	1246.3	1245.57
Control	52	83	anomalies	457.8	460.65	460.639	632.146	636.733	639.79	766.415	869.673	921.546	953.872	973.729	985.958	992.453	1000.55	1002	1006.3	1008.55	1009.61	1014.51	1031.5	1053.1	1067.41	1081.76	1092.89	1103.62	1109.77	1116.64	1122.22	1125.21	1124.06	1126.9	1130.1	1130.79	1129.97	1131.1	1134.04	1135.94	1245.12	1303.77	1317.4	1326.78	1326.01	1329.46	1326.5	1326.03	1326.24
Control	52	84	anomalies	458.753	459.802	461.698	610.429	615.502	618.453	720.034	805.877	846.246	874.404	890.905	901.79	908.285	914.88	916.172	921.519	925.095	925.094	928.194	944.352	962.908	976.297	987.165	997.855	1004.24	1010.12	1018.77	1020.41	1025.02	1024.69	1027.24	1026.33	1029.89	1030.98	1031.63	1032.95	1033.71	1134.28	1192.08	1207.37	1215.26	1216.44	1222.81	1217.14	1220.09	1219.16
Control	52	85	normal	457.951	460.175	460.971	588.002	591.181	593.902	650.794	704.86	738.817	765.946	785.471	801.084	809.509	818.834	824.487	830.217	835.217	834.846	841.903	856.86	871.099	880.579	892.698	901.777	912.75	918.466	925.438	930.457	936.573	935.92	939.754	941.074	943.667	944.201	943.647	948.837	950.322	1067.9	1127.31	1142.02	1152.19	1153.13	1157.27	1153.5	1154.53	1154.5
Control	52	86	normal	458.771	460.121	461.204	573.312	576.398	578.606	631.181	681.284	709.55	736.222	751.116	762.624	769.811	778.251	779.135	785.933	787.863	789.644	794.732	803.778	814.673	821.781	830.641	838.536	843.432	848.056	853.681	855.778	859.791	858.98	861.647	861.658	863.876	864.327	865.793	868.267	868.899	960.969	1013.27	1026.12	1034.85	1037.3	1040.73	1036.23	1037.72	1037.38
Control	52	87	normal	459.883	461.116	460.776	542.018	544.068	547.42	567.846	594.431	607.633	622.731	634.541	642.53	647.686	655.715	659.971	665.651	669.492	670.049	674.984	688.55	697.29	703.742	709.03	715.296	721.033	725.444	732.327	735.667	740.673	739.021	742.942	746.015	747.414	748.226	749.998	751.018	753.533	829.443	883.732	896.468	907.509	910.162	915.676	912.344	913.245	913.611
Control	52	93	normal	459.172	461.528	460.256	547.13	548.328	550.988	581.123	609.729	628.403	648.978	662.133	671.707	678.445	687.143	689.887	697.382	696.925	701.626	705.124	718.205	724.28	731.752	741.073	747.557	752.963	756.373	762.705	767.104	770.027	769.104	772.264	775.129	775.617	775.372	776.982	779.513	778.743	858.18	907.826	920.692	931.477	935.345	938.674	936.958	937.904	937.829
Control	52	94	normal	459.781	460.876	460.63	546.458	548.82	551.563	577.037	602.966	618.716	638.153	648.111	656.831	663.236	670.431	671.099	679.673	680.72	682.23	686.255	699.681	709.695	715.359	724.168	730.12	733.975	740.163	746.621	747.903	751.62	752.244	754.993	756.752	755.937	757.082	758.4	758.823	761.077	834.261	888.069	905.679	918.479	921.482	927.772	924.142	926.128	926.492
Control	52	95	normal	458.996	459.981	460.052	538.297	539.41	541.312	564.343	586.751	597.815	612.394	621.403	628.122	633.395	639.503	640.375	646.291	646.096	649.132	652.69	663.768	673.481	679.155	688.326	695.73	699.662	702.842	710.047	711.855	714.985	714.605	715.704	719.934	720.458	721.752	721.47	723.957	723.255	790.812	852.441	877.189	895.281	900.737	908.132	905.69	909.285	909.874
Control	52	96	normal	458.758	459.222	459.564	554.094	556.824	557.975	587.49	616.482	633.146	652.011	664.895	672.608	679.511	686.639	690.072	695.85	697.835	700.562	705.793	719.217	731.826	737.996	747.851	754.747	761.315	765.949	772.004	776.127	779.868	779.229	783.219	784.119	786.028	786.061	787.187	789.603	791.479	879.699	939.898	957.985	968.543	972.475	978.186	973.912	976.707	975.67
Control	52	97	normal	457.512	460.267	460.596	572.993	573.08	576.011	620.438	662.086	690.158	714.319	733.364	744.324	754.743	764.676	767.827	774.835	777.35	781.369	785.206	799.115	810.954	819.273	829.479	838.037	844.499	850.068	857.251	860.253	863.588	864.548	867.447	868.522	871.254	871.218	871.307	874.208	874.775	978.148	1033.11	1047.04	1055.02	1055.23	1057.39	1055.03	1056.99	1054.55
Control	52	98	normal	458.548	459.893	459.85	584.609	588.711	588.802	649.756	708.884	744.921	775.432	794.669	807.96	816.285	826.781	828.541	836.117	836.616	837.778	843.146	855.196	865.334	876.507	887.83	896.227	904.305	908.869	914.878	918.127	921.241	920	922.815	923.783	924.131	924.875	927.377	927.448	929.059	1036.22	1086.08	1099.59	1108.08	1106.79	1110.88	1106.46	1108.45	1106.76
Control	52	99	normal	457.938	460.756	459.897	560.904	561.397	563.577	609.683	652.727	675.176	697.55	710.222	718.648	724.881	732.653	731.817	738.607	737.885	739.673	743.031	754.006	765.619	773.52	782.845	788.947	792.977	797.888	803.11	804.48	808.795	808.785	810.797	812.311	814.084	814.548	812.896	817.963	815.344	892.7	942.38	959.615	973.921	977.269	983.455	980.166	980.527	980.714
Control	52	100	normal	458.643	460.393	460.3	556.374	557.222	560.359	593.389	628.345	647.759	667.044	680.588	687.307	693.604	703.423	703.564	709.729	710.847	714.637	715.494	729.641	738.593	746.505	752.078	759.846	766.14	770.093	775.316	778.155	782.256	781.775	782.796	786.641	786.233	786.936	789.673	788.058	791.179	868.934	923.386	939.076	951.429	954.692	960.97	956.247	959.028	958.577
Control	52	101	normal	458.12	459.598	460.585	546.813	546.935	550.333	573.057	594.652	609.507	625.224	635.23	641.254	648.308	655.736	657.536	666.286	666.133	668.17	673.588	684.19	694.316	700.07	706.214	712.248	715.918	719.717	725.483	729.06	732.553	734.464	737.392	736.989	740.346	742.061	742.219	745.713	744.557	814.573	869.594	886.373	900.916	903.312	907.591	906.463	907.361	905.655
Control	52	108	normal	458.81	461.029	460.2	548.363	552.116	554.456	589.837	629.635	657.483	680.579	696.347	706.135	712.926	724.661	724.566	729.721	732.131	732.65	736.207	749.099	762.478	769.35	780.808	791.368	796.233	802.021	809.224	815.224	817.026	817.206	819.122	821.163	820.794	819.047	823.612	824.938	823.779	899.81	944.501	954.18	962.193	963.804	967.728	963.21	964.898	966.467
Control	52	109	normal	457.454	460.733	460.68	549.642	550.76	554.491	585.661	618.294	642.003	661.767	676.744	687.996	691.679	702.516	703.27	710.726	711.212	714.135	716.951	730.463	742.622	750.265	762.15	771.175	777.847	782.113	789.12	793.22	794.421	795.387	799.507	800.852	801.408	801.009	803.433	806.251	805.671	887.5	940.627	952.753	962.863	964.84	971.589	967.602	967.583	968.02
Control	52	110	normal	459.243	460.884	461.08	567.793	570.513	572.972	617.961	660.77	693.952	719.094	737.97	751.004	759.111	768.112	769.961	776.966	779.082	781.989	784.762	799.749	815.31	827.751	840.13	851.832	859.276	864.948	875.476	879.728	883.001	884.662	887.093	889.997	890.754	891.152	894.234	898.105	898.908	999.405	1055.73	1068.73	1077.9	1081.04	1084.56	1080.54	1083.08	1081.6
Control	52	111	normal	457.627	458.094	461.633	562.643	565.698	568.228	605.174	641.979	668.043	691.029	707.974	720.261	727.864	737.724	740.474	748.589	749.152	754.021	757.567	772.587	787.777	796.416	810.338	818.646	827.596	832.955	840.912	844.844	848.254	850.009	853.676	854.543	858.236	855.754	861.287	863.544	864.458	971.071	1028.52	1039.69	1050.27	1052.01	1055.48	1054.08	1052.03	1052.75
Control	52	112	normal	457.708	461.189	460.85	553.347	557.277	560.088	590.56	623.124	645.64	667.306	681.366	693.383	702.983	713.356	717.447	724.378	726.728	728.692	734.211	749.617	761.202	770.183	781.048	787.665	797.235	801.503	811.93	815.572	819.691	821.184	823.18	825.296	829.071	825.808	829.355	832.311	833.469	939.879	991.907	1002.08	1010.1	1010.11	1014.9	1011.25	1012.03	1011.33
Control	52	113	normal	458.092	461.933	461.178	551.998	555.178	557.637	592.107	626.643	649.291	671.905	688.022	698.776	706.19	715.784	719.466	726.026	728.456	731.824	734.756	749.175	760.748	765.875	777.201	787.671	792.645	796.476	804.499	809.031	810.363	811.075	814.919	816.058	818.11	816.291	820.068	823.435	822.767	922.639	969.956	981.098	989.079	990.103	994.424	990.387	990.169	989.095
Control	54	3	normal	462.068	461.621	461.842	534.102	534.178	534.564	557.094	575.921	590.361	603.286	616.561	621.668	630.659	635.473	640.304	642.131	645.254	649.896	651.222	664.416	676.18	688.753	694.576	701.975	708.91	714.483	722.013	729.636	735.554	739.306	740.86	745.733	749.214	751.137	752.072	756.269	755.654	813.506	865.573	884.992	895.398	894.453	898.493	897.853	896.567	896.847
Control	54	4	normal	461.249	460.245	461.928	543.214	543.363	545.08	569.334	591.54	606.04	620.013	634.856	642.021	649.375	655.072	661.586	665.102	668.6	669.072	672.724	688.936	701.295	714.952	724.995	733.077	741.187	747.151	755.972	763.886	770.175	775.907	778.26	783.504	786.943	788.973	790.741	795.097	796.282	864.333	917.167	935.091	947.538	946.899	950.961	948.695	950.44	954.999
Control	54	5	normal	462.165	461.263	462.718	544.146	545.458	546.094	571.965	594.757	610.88	624.846	636.767	643.294	650.435	655.243	661.197	665.133	666.189	671.938	673.903	687.125	700.779	712.98	720.048	727.176	732.903	738.729	746.545	752.542	758.313	762.914	766.68	768.852	773.764	776.414	775.605	781.18	782.195	854.403	910.295	927.345	938.784	940.42	943.973	945.066	942.906	941.705
Control	54	6	normal	461.865	461.381	461.597	590.01	590.157	592.43	658.908	712.736	749.968	774.576	795.438	807.281	815.753	822.223	829.006	833.527	835.667	840.486	839.97	856.565	873.199	891.016	901.525	910.639	919.706	927.709	935.299	941.74	944.306	949.197	951.037	952.617	955.695	957.774	958.858	961.381	962.873	1051.31	1109.53	1126.81	1136.48	1135.14	1137.31	1137.72	1135.19	1137.01
Control	54	7	normal	461.582	461.544	462.032	596.873	599.508	599.896	675.374	737.164	777.089	806.914	827.386	840.58	848.135	856.688	863.024	866.413	868.522	872.766	874.49	893.32	912.241	930.446	943.268	954.087	963.424	971.198	979.55	986.062	990.538	995.405	995.927	999.91	1000.31	1004.08	1003.48	1007.96	1009.36	1108.43	1168.5	1186.76	1195.51	1196.34	1196.06	1197.89	1195.57	1196.26
Control	54	8	normal	461.706	461.173	462.048	604.637	604.872	607.133	688.402	762.932	810.217	842.868	867.183	881.54	891.607	899.262	906.219	909.142	911.999	916.605	918.568	934.902	954.726	976.065	990.961	1001.92	1012.81	1021.2	1028.16	1035.78	1039.55	1043.99	1045.46	1046.38	1051.12	1051.42	1052.87	1057.08	1058.6	1176.8	1236.92	1253.23	1261.21	1259.11	1261.3	1262.06	1257.36	1257.97
Control	54	9	normal	461.504	462.233	461.597	606.459	607.08	609.406	699.567	774.952	822.225	854.088	876.31	888.988	899.261	905.861	912.91	916.593	917.42	922.148	922.584	941.303	960.051	978.797	993.087	1004.17	1013.68	1020.77	1028.77	1033.76	1038.8	1042.45	1043.66	1045.76	1048.71	1052.15	1051.37	1055.54	1058.1	1173.64	1230.24	1248.66	1257.27	1254.65	1254.6	1255.93	1253.07	1253.72
Control	54	10	normal	461.495	461.154	461.984	570.119	570.986	572.079	624.148	667.938	695.998	717.662	734.066	743.911	752.119	759.287	763.121	770.226	770.165	774.151	777.365	793.94	808.321	824.53	835.435	845.861	852.771	859.343	867.323	872.567	877.508	883.97	885.304	887.98	891.323	893.763	894.908	898.725	898.307	984.504	1039.43	1057.96	1068.09	1067.33	1068.22	1067.19	1070.31	1075.14
Control	54	11	normal	461.89	462.043	463.052	539.524	541.394	541.065	566.473	588.634	605.265	619.201	632.001	639.76	646.774	649.896	656.778	658.406	660.57	663.691	666.657	677.272	687.313	699.143	703.07	709.07	713.219	717.871	724.241	728.221	732.01	734.726	735.206	736.811	740.63	742.134	741.953	744.435	746.574	807.242	851.646	865.77	877.057	877.667	880.075	879.49	879.393	879.941
Control	54	12	normal	463.227	462.027	464.259	538.701	536.59	540.589	563.305	588.132	604.932	619.835	632.995	639.162	645.544	649.979	657.357	658.572	661.618	664.241	664.294	675.963	684.235	694.794	700.956	706.176	712.728	716.101	721.524	725.063	727.725	732.209	732.343	734.469	737.427	736.266	736.636	738.737	739.74	801.475	841.762	853.639	863.593	862.26	864.153	864.787	862.949	864.107
Control	54	18	normal	460.802	460.769	460.809	531.319	531.021	530.802	550.336	569.197	581.033	592.531	602.562	608.477	615.065	623.244	626.551	628.19	632.07	636.133	637.552	650.772	661.67	671.129	677.256	683.647	691.303	692.981	701.763	707.05	711.765	715.572	717.595	721.052	723.42	725.344	725.07	729.907	731.971	783.891	839.926	863.964	870.447	873.124	873.362	873.917	875.124	877.608
Control	54	19	normal	461.627	460.524	463.121	541.94	542.834	543.124	563.949	584.213	595.053	609.102	621.06	627.324	635.164	641.482	646.413	649.119	652.963	658.011	659.439	676.838	688.532	700.37	707.392	714.587	723.544	728.149	739.408	744.813	749.87	757.128	759.714	764.638	769.36	771.626	770.196	776.16	777.434	848.358	906.657	930.025	939.699	944.383	944.263	946.007	946.421	947.549
Control	54	20	normal	460.545	459.44	463.922	568.351	569.867	570.149	607.098	647.573	674.395	698.86	718.36	730.359	740.144	749.286	756.097	762.36	765.323	770.06	772.82	793.299	810.264	827.932	839.064	851.226	863.006	869.303	881.249	888.559	894.65	899.899	903.504	908.246	911.085	912.981	913.798	918.039	920.542	1022.97	1080.69	1101.86	1108.59	1112.15	1115.62	1118.64	1109.4	1105.03
Control	54	21	normal	460.538	460.818	462.273	607.145	608.501	610.221	673.349	736.181	783.896	819.038	846.305	864.348	876.979	889.801	896.419	902.942	905.607	911.696	916.013	939.139	965.907	989.023	1009.18	1026.49	1044.69	1054.9	1072.26	1078.47	1086.2	1093.65	1096.13	1102.41	1105.66	1109.45	1109.37	1116.08	1117.01	1250.78	1317.87	1340.84	1349	1349.88	1347.03	1346.92	1346.1	1351.18
Control	54	22	normal	459.968	459.982	462.052	603.418	604.977	605.654	666.729	724.887	764.456	796.453	822.67	837.504	850.092	861.898	868.924	874.323	879.716	883.905	887.161	909.232	927.715	948.522	961.256	973.672	987.413	996.876	1008.25	1015.66	1021.46	1028.1	1029.56	1036.01	1037.82	1038.88	1041.42	1047	1048.28	1178.1	1245.38	1267.22	1274.88	1275.96	1272.74	1274.93	1271.96	1277.21
Control	54	23	normal	460.553	460.693	461.706	608.734	611.82	611.975	687.857	759.267	807.795	840.4	865.869	880.84	892.587	902.513	909.964	913.497	916.923	921.333	923.109	938.666	956.33	974.122	986.911	998.262	1008.23	1012.9	1023.92	1028.46	1033.08	1036.53	1038.25	1041.52	1045.14	1046.71	1045.7	1050.73	1052.66	1187.08	1245.14	1265.16	1273.67	1273.94	1271.5	1271.17	1268.41	1271.21
Control	54	24	normal	460.955	460.629	462.053	608.634	610.43	610.021	693.165	767.816	812.371	845.441	867.431	882.166	890.915	900.364	907.723	909.096	913.666	916.531	918.936	935.402	949.286	965.236	975.552	987.272	996.644	1000.75	1010.63	1014.33	1017.89	1020.75	1023.67	1026.04	1028.6	1029	1029.12	1033.34	1035.63	1157.37	1212.27	1233.66	1239.86	1241.95	1238.86	1240.5	1236.02	1240.05
Control	54	25	normal	460.895	460.8	463.217	580.534	582.204	582.673	643.529	698.96	731.38	757.067	773.271	784.525	792.118	802.702	805.729	808.906	810.947	816.394	817.252	834.242	850.188	865.83	875.145	884.484	894.653	899.295	908.889	912.871	916.441	922.504	921.498	928.127	928.833	931.659	929.794	934.737	937.958	1032.17	1085.94	1105.78	1115	1116.5	1114.34	1113.58	1114.04	1121.09
Control	54	26	normal	460.39	461.247	462.648	546.521	547.427	548.383	577.325	606.203	625.62	640.661	653.321	659.921	666.693	674.804	677.225	681.536	684	688.788	689.55	706.261	719.222	731.489	739.007	745.072	752.484	756.64	765.163	769.485	773.541	778.326	779.736	783.079	785.261	788.034	787.423	791.512	791.991	862.612	910.453	930.328	938.855	944.224	945.183	945.51	944.692	947.846
Control	54	27	normal	462.121	461.843	462.957	544.758	545.284	544.893	573.86	600.436	617.338	633.401	646.852	653.828	659.909	668.613	672.16	675.101	679.73	681.751	684.843	695.454	706.767	715.134	720.625	727.481	733.401	735.299	744.498	746.616	748.004	751.644	751.963	756.37	758.575	758.032	756.624	760.354	761.702	831.329	874.826	892.367	899.539	901.908	903.229	902.875	901.389	903.132
Control	54	32	normal	460.111	461.115	462.25	531.188	534.583	533.466	554.916	577.777	591.812	606.976	618.82	625.412	632.828	639.914	645.551	647.215	651.007	654.365	655.607	669.957	678.238	690.721	697.239	705.36	712.71	716.719	725.73	732.304	736.144	740.164	742.226	744.238	749.927	750.662	749.643	755.967	755.874	813.075	863.349	878.771	885.311	888.713	888.265	889.259	886.9	888.945
Control	54	33	normal	461.367	460.117	460.836	539.076	541.089	539.641	563.585	584.734	597.101	611.425	624.111	631.488	641.017	645.934	651.589	654.404	659.63	663.038	663.692	678.722	694.61	705.455	712.131	718.454	728.427	734.628	743.547	752.21	756.556	759.409	763.665	768.224	773.072	774.503	775.648	780.599	782.071	851.956	910.813	933.095	941.73	944.208	944.143	944.25	945.221	947.864
Control	54	34	normal	460.182	460.534	460.251	542.482	544.484	543.277	563.445	580.458	591.505	605.397	616.255	623.189	630.89	636.246	641.721	645.832	649.398	654.079	655.518	672.86	686.41	699.221	706.102	715.776	722.09	728.612	740.737	747.919	753.747	760.457	762.424	767.93	774.403	776.315	778.113	784.423	784.841	861.507	920.698	946.81	956.199	961.368	961.219	963.489	965.364	969.501
Control	54	35	normal	460.361	459.311	462.563	574.665	577.904	576.283	617.817	655.302	682.533	709.288	729.9	742.04	755.276	764.461	771.063	777.057	783.397	786.916	789.373	811.884	831.473	849.71	863.339	876.385	888.584	899.009	910.186	919.922	927.237	931.685	935.933	938.249	946.091	947.632	946.466	952.725	954.699	1067.39	1137.95	1157.83	1164.84	1171.14	1172.41	1175.88	1168.52	1163.35
Control	54	36	normal	461.51	460.995	460.97	620.4	624.534	621.662	694.033	762.017	808.004	848.863	876.523	893.957	910.408	922.18	931.707	937.574	944.179	949.303	954.184	985.127	1012.25	1043.2	1063.47	1084.43	1104.36	1119.65	1138.31	1149.04	1158.91	1165.99	1172.22	1176.2	1183.42	1185.65	1186.47	1195.19	1196.97	1347.26	1432.26	1459.58	1466.73	1469.78	1470.28	1469.98	1468.47	1468.95
Control	54	37	normal	460.155	460.844	461.131	615.938	617.553	616.106	686.278	750.473	794.667	834.718	859.051	874.93	892.25	901.998	910.739	915.763	921.266	925.747	929.048	950.233	971.641	990.892	1005.64	1021.49	1033.51	1042.97	1056.64	1064.61	1070.47	1075.76	1078.77	1080.96	1088.2	1089.61	1091.32	1098.04	1099.8	1243.34	1312.84	1334.61	1342.37	1344.44	1340.05	1340.17	1341.61	1348.68
Control	54	38	normal	460.265	461.307	460.623	610.308	612.179	611.3	680.583	741.949	786.139	822.286	849.121	864.948	879.791	890.178	896.916	902.759	907.963	911.86	914.074	935.314	954.074	972.353	985.688	997.256	1008.86	1016.93	1028.52	1035.41	1039.33	1043.31	1047.19	1048.8	1054.24	1055.02	1055.23	1062.44	1066.05	1209.12	1276.11	1297.37	1305.75	1308.7	1305.61	1308.58	1305.29	1308.04
Control	54	39	normal	459.797	460.002	461.431	617.534	622.695	620.167	697.929	765.637	808.889	842.739	867.596	881.779	896.596	905.435	912.736	918.91	922.35	928.004	929.309	950.519	972.109	993.144	1005.41	1018.19	1029.81	1037.25	1048.01	1056.76	1060.8	1064.47	1067.74	1070.05	1075.51	1077.95	1077.14	1084.23	1084.15	1218.3	1291.7	1319.11	1326.66	1331.03	1332.49	1332.12	1328.64	1331.59
Control	54	40	normal	461.136	460.434	461.859	598.053	601.38	598.957	670.411	732.829	770.93	801.858	821.935	833.212	844.942	854.662	859.162	862.54	867.657	871.2	874.448	897.73	917.945	939.153	952.892	965.945	977.254	986.662	996.534	1003.92	1009.81	1012.87	1016.28	1017.79	1023.77	1026.8	1027.83	1033.65	1036.53	1150.15	1216.85	1241.07	1249.59	1254.13	1252.34	1255.78	1254.48	1260.36
Control	54	41	normal	460.773	461.957	461.33	554.058	559.081	555.739	603.697	643.094	662.883	680.029	690.834	694.393	702.267	706.705	709.226	713.217	714.416	719.227	719.345	738.141	752.501	767.566	775.748	785.688	791.498	796.176	805.835	809.978	813.518	816.294	818.518	821.007	825.383	825.556	825.677	830.836	830.029	904.862	956.874	979.543	991.239	996.007	997.918	1001.7	1002.03	1005.28
Control	54	42	normal	460.888	460.672	461.556	544.349	547.348	545.272	577.222	602.057	615.845	634.174	645.606	652.903	660.818	664.477	669.88	673.893	677.735	678.901	680.09	693.266	704.345	715.861	719.806	724.77	731.215	735.564	742.24	747.118	750.374	751.104	751.342	753.413	757.437	759.57	757.245	761.958	762.641	832.259	883.065	900.861	908.795	914.012	912.857	915.206	913.55	916.123
Control	54	43	normal	462.46	461.995	463.404	532.693	536.014	533.617	557.95	576.516	589.418	603.827	616.539	620.251	630.44	634.688	640.361	642.643	644.941	647.688	651.331	661.721	668.851	678.051	682.317	684.517	689.655	692.401	701.358	705.998	707.682	707.688	708.643	710.83	714.066	715.488	713.508	719.267	718.381	789.581	830.499	844.903	850.603	852.214	852.442	853.419	851.922	854.051
Control	54	47	normal	459.028	459.524	461.44	533.309	535.855	534.46	556.602	578.244	591.668	608.629	619.957	626.058	633.286	642.105	645.253	650.225	652.747	656.848	657.548	673.961	682.815	695.684	701.585	708.368	716.959	723.761	734.477	740.767	745.004	748.029	750.849	755.325	759.778	762.041	762.481	765.608	768.258	830.664	879.343	899.778	904.311	906.861	906.763	908.375	907.435	909.732
Control	54	48	normal	460.896	459.834	461.705	538.935	540.635	539.636	562.034	580.265	595.415	608.179	620.929	625.007	635.676	641.48	644.588	647.77	654.022	655.817	657.802	674.263	686.297	698.573	703.844	712.578	719.885	725.908	736.063	743.578	749.353	751.979	754.181	760.094	764.864	765.59	766.274	770.937	773.231	843.831	903.988	924.433	934.592	937.443	938.645	938.523	939.525	943.806
Control	54	49	normal	460.127	460.681	462.659	556.023	557.729	555.781	593.282	621.322	638.568	655.196	670.268	674.694	685.661	691.842	696.289	699.545	703.514	707.243	708.552	725.675	738.358	753.373	759.767	768.155	775.713	782.182	790.952	797.596	802.207	805.296	808.994	812.657	818.082	820.61	821.404	824.361	827.448	904.828	963.875	988.995	997.052	1000.36	1001.57	1003.64	1003.37	1010.31
Control	54	50	normal	458.453	460.167	462.33	563.814	567.553	566.118	595.086	621.23	641.306	659.039	673.995	683.751	691.278	700.813	708.457	711.108	716.076	720.868	724.942	746.789	762.522	777.675	787.277	797.553	807.977	814.5	826.379	835.355	837.867	842.82	845.98	850.875	858.362	858.023	861.159	864.493	866.224	970.374	1051.31	1079.05	1088.57	1093.85	1097.6	1100.74	1094.8	1092.81
Control	54	51	anomalies	458.909	459.411	462.934	632.017	634.005	633.808	712.681	782.566	830.698	870.513	898.029	914.901	932.331	944.719	952.42	959.86	967.284	971.878	978.719	1013.34	1045.29	1075.93	1096.68	1121.54	1142.72	1159.24	1179.6	1193.44	1203.42	1213.04	1216.49	1225.91	1232.36	1237.02	1238.38	1245.76	1247.17	1401.05	1494.26	1522.47	1532.23	1537.76	1539.12	1539.94	1537.2	1535.42
Control	54	52	normal	459.156	461.038	461.929	635.882	639.432	638.956	716.861	789.419	842.383	885.356	915.318	934.141	950.331	962.747	971.554	977.073	983.999	988.921	992.978	1023.77	1048.77	1078.03	1096.98	1118.35	1135.82	1148.07	1165.81	1176.21	1182.4	1188.25	1193.56	1198.22	1204.83	1211.29	1210.96	1217.15	1219.9	1379.97	1464.19	1492.58	1500.97	1505.5	1504.91	1504.19	1506.73	1511.64
Control	54	53	normal	459.243	459.85	460.871	602.883	604.232	601.864	649.12	691.961	722.432	747.46	768.433	780.45	795.29	804.703	812.537	817.77	824.312	829.835	834.905	861.491	883.789	904.792	916.538	930.992	943.16	953.506	965.534	975.825	980.455	988.912	991.142	997.769	1004.51	1007.36	1009.73	1015.08	1018.75	1154.78	1250.07	1285.82	1302.61	1307.94	1311.84	1313.02	1317.38	1320.79
Control	54	54	normal	458.641	459.883	461.713	593.369	596.105	593.667	642.186	682.651	713.268	738.388	756.904	767.946	781.381	788.617	797.038	800.79	807.333	811.039	816.224	836.652	851.916	867.655	876.66	888.562	898.061	904.296	916.148	921.492	924.584	927.477	929.489	934.364	937.845	939.985	943.507	945.65	947.239	1064.77	1144.08	1174.22	1188.3	1195.88	1197.11	1202.75	1200.3	1205.59
Control	54	55	normal	459.09	459.165	462.489	583.16	586.89	585.967	639.698	688.134	717.707	742.057	759.782	767.893	780.217	788.446	791.615	797.051	801.58	805.181	807.853	831.534	849.233	867.093	879.234	890.449	902.443	910.192	921.748	928.576	933.438	938.156	939.728	944.613	949.938	952.331	952.869	958.151	960.057	1069.34	1138.01	1166.6	1178.72	1185.78	1189.8	1192.96	1191.29	1190.35
Control	54	56	normal	459.374	459.145	462.326	599.669	601.322	601.183	682.379	748.234	784.199	811.545	829.6	839.872	848.599	857.399	861.7	864.35	868.73	872.409	873.881	895.226	913.216	931.071	943.304	954.77	962.122	971.01	980.54	987.341	990.162	993.443	993.938	998.183	1003.17	1004.96	1004.33	1009.46	1012.31	1116.51	1178.79	1205.22	1212.78	1217.91	1219.57	1221.1	1221.94	1223
Control	54	57	normal	459.182	460.272	461.977	575.92	578.851	576.863	634.684	677.105	703.431	723.68	738.417	745.014	754.432	760.39	763.255	766.382	770.898	773.985	776.041	793.336	805.543	819.12	826.731	833.986	842.211	846.327	855.406	860.177	863.137	864.502	866	870.883	875.135	873.918	874.69	878.842	879.732	965.409	1020.83	1044.91	1054	1058.73	1060.96	1060.41	1060.53	1066.21
Control	54	58	normal	460.298	461.26	463.643	536.766	538.033	536.231	560.06	580.07	593.761	607.348	618.721	625.477	631.632	638.65	643.951	643.283	646.695	651.681	650.471	664.064	672.309	681.601	685.686	689.167	696.231	697.631	704.151	707.986	710.09	711.28	711.111	713.898	718.063	717.879	718.471	719.721	722.934	794.135	840.471	857.984	866.713	868.346	869.396	870.392	870.171	870.493
Control	54	62	normal	461.432	462.074	464.421	530.914	532.85	531.024	551.144	567.674	579.163	594.174	602.863	608.64	617.466	620.959	627.097	628.564	634.03	638.198	639.602	653.607	663.076	671.121	677.956	680.539	690.714	694.701	703.801	708.422	714.49	717.461	717.445	723.378	725.609	729.482	727.624	734.431	734.141	794.896	844.444	864.729	868.456	872.464	872.59	874.111	871.331	873.916
Control	54	63	normal	461.462	461.06	462.603	537.996	541.541	538.702	559.223	574.55	587.233	599.881	607.874	613.37	622.426	626.742	631.754	633.929	637.564	642.289	641.91	656.969	669.847	676.661	684.601	688.838	697.155	699.818	708.23	714.317	717.431	720.965	723.49	727.033	730.581	735.227	734.874	738.878	740.557	801.076	858.737	884.749	894.389	900.612	902.709	904.255	905.962	905.75
Control	54	64	normal	460.828	460.159	460.395	563.558	566.144	562.758	600.167	629.453	648.075	669.089	681.538	691.067	701.662	707.357	712.93	716.007	720.404	725.238	725.736	745.044	759.73	772.328	782.261	789.846	802.221	807.332	817.822	824.392	830.616	836.99	837.571	842.461	847.25	850.046	851.25	856.222	858.766	936.989	998.877	1026.57	1035.13	1040.1	1041.8	1045.43	1044.78	1045.15
Control	54	65	normal	459.687	461.124	461.898	565.557	569.277	566.351	597.771	622.418	640.588	660.693	672.101	683.831	693.315	700.705	705.962	711.041	714.923	721.769	723.821	744.699	760.755	774.076	783.609	791.799	801.898	808.52	819.571	825.612	831.466	834.827	836.159	841.544	847.408	848.405	850.577	855.86	858.019	957.878	1037.48	1069.14	1077.48	1083.47	1085.65	1087.8	1087.81	1087.39
Control	54	66	normal	460.123	459.968	460.989	596.747	601.347	596.873	640.624	678.161	706.258	733.318	751.111	766.837	780.537	792.259	800.852	804.214	812.269	819.82	821.072	850.271	873.054	893.32	910.955	925.41	942.298	953.974	969.714	980.127	987.944	997.966	1000.82	1006.36	1013.83	1018.9	1023.25	1030.1	1033	1159.59	1246.11	1283.92	1298.92	1307.53	1309.67	1316.25	1313.12	1311.51
Control	54	67	normal	461.587	460.609	462.45	626.672	631.052	628.144	690.121	748.507	788.927	824.095	850.766	868.387	884.938	896.724	907.371	912.952	920.437	928.26	932.416	965.973	990.634	1014.64	1033.8	1052.49	1071.01	1084.58	1100.73	1112.08	1122.54	1130.59	1134.23	1143.5	1148.3	1153.31	1157.5	1164.3	1167.15	1315.24	1409.27	1445.46	1457.56	1467.31	1470.52	1475.67	1474.5	1474.13
Control	54	68	normal	460.275	460.785	460.457	615.553	619.949	618.857	674.388	726.316	761.735	793.906	815.87	829.832	844.986	854.54	864.079	869.957	875.96	883.787	885.659	914.032	933.59	953.137	968.919	981.751	998.175	1006.85	1022.27	1029.68	1036.42	1041.89	1043.74	1050.38	1055.49	1059.72	1060.48	1066.58	1070.37	1193.03	1280.8	1319.84	1334.98	1344.06	1348.42	1350.82	1353.66	1355.94
Control	54	69	normal	460.808	460.338	460.676	584.258	588.57	585.217	629.412	667.31	690.416	715.609	730.828	743.1	754.66	762.264	770.676	773.403	778.921	785.028	788.264	811.528	830.93	846.688	858.378	868.424	881.237	888.199	900.3	907.341	911.99	918.362	921.425	923.601	929.484	932.415	932.707	938.912	940.552	1050.58	1130.14	1168.05	1184.21	1196.54	1199.19	1206.65	1205.76	1207.82
Control	54	70	normal	460.451	460.562	462.406	616.085	618.929	617.001	696.192	762.5	804.491	837.553	857.925	872.51	886.138	894.061	902.408	906.522	911.319	917.162	917.874	942.416	962.877	981.01	995.591	1006.48	1022.53	1029.15	1041.26	1048.89	1052.22	1056.2	1058.07	1061.54	1066.5	1068.36	1068.7	1075.68	1077.32	1201.31	1275.17	1304.72	1314.48	1320.4	1322.4	1325.59	1322.41	1322.29
Control	54	71	anomalies	459.709	460.44	461.246	609.572	614.094	612.406	708.585	786.615	828.093	859.983	879.963	889.522	899.607	907.012	912.123	913.621	918.726	923.387	924.976	950.958	971.655	992.479	1006.67	1018.27	1032.27	1039.66	1052.2	1056.06	1062.58	1066.95	1067.8	1071.41	1076.28	1077.04	1078.91	1083.96	1085.15	1195.66	1255.91	1280.87	1287.37	1291.53	1292.1	1294.78	1292.78	1294.32
Control	54	72	normal	461.169	459.763	462.354	580.888	584.526	580.167	641.404	691.559	722.144	749.279	762.785	774.149	784.926	791.894	795.541	799.694	801.852	806.753	808.893	826.765	840.651	854.619	864.962	871.609	882.186	886.286	895.348	901.016	903.179	907.587	905.379	909.881	912.295	913.812	914.748	918.762	921.205	1015.04	1065.19	1086.07	1091.65	1095.31	1093.91	1094.19	1096.02	1100.24
Control	54	78	normal	463.188	461.891	461.41	553.306	557.116	555.728	581.281	604.002	615.004	628.426	637.776	642.558	653.78	657.187	660.68	661.922	666.92	669.571	671.113	682.894	695.34	702.144	707.368	711.417	717.906	720.692	727.967	732.974	734.435	740.085	739.086	742.063	747.342	746.715	748.947	752.244	754.092	803.986	856.954	884.348	892.893	900.648	905.662	906.281	906.145	906.929
Control	54	79	normal	460.327	461.65	462.05	556.517	559.668	557.872	589.161	612.628	629.804	647.048	659.314	668.145	676.023	683.805	690.042	691.114	697.426	699.954	702.376	720.348	734.459	744.975	752.279	760.227	768.858	776.27	785.33	791.054	795.651	799.415	802.156	806.372	811.144	811.809	813.996	818.196	819.09	897.353	956.052	982.327	990.464	997.504	998.195	1000.07	999.259	999.887
Control	54	80	normal	458.353	459.377	462.024	579.902	583.883	581.237	621.264	660.349	689.524	716.358	737.075	749.558	766.203	777.114	784.333	789.682	796.765	802.297	804.723	827.919	847.107	861.011	874.579	886.56	899.982	909.788	922.195	930.528	935.192	942.159	942.968	947.27	952.72	953.128	955.952	959.614	960.313	1080.7	1150.28	1173.54	1177.64	1184.19	1187.43	1184.73	1183.25	1182.6
Control	54	81	normal	459.579	462.152	462.786	588.366	591.477	589.994	630.895	671.478	699.535	724.352	745.488	757.493	772.582	780.78	789.242	792.566	798.582	805.09	808.438	832.847	854.373	870.273	884.324	897.938	911.368	923.152	935.443	945.017	949.034	955.869	957.475	961.933	967.916	970.015	971.914	977.58	979.689	1091.37	1165.68	1199.35	1209.62	1218.79	1222.42	1223.89	1225.04	1226.04
Control	54	82	normal	459.115	460.395	461.666	592.917	596.409	594.013	643.939	687.007	720.6	748.12	768.678	779.789	792.661	803.242	811.388	814.136	821.134	826.497	828.424	853.716	878.099	896.938	912.351	927.341	942.21	953.719	968.372	975.861	983.36	990.166	992.889	998.182	1005.34	1006.3	1009.87	1014.51	1018.68	1129.2	1204.4	1237.88	1249.93	1257.08	1262.14	1263.5	1266.23	1270.59
Control	54	83	normal	459.866	461.125	462.382	627.101	631.888	629.808	702.329	767.507	811.992	847.656	874.421	891.131	907.916	918.807	929.293	931.963	939.94	945.712	948.967	975.527	1000.47	1017.74	1034.91	1051.13	1066.14	1077.21	1091.27	1099.47	1104.25	1111.09	1112.49	1117.48	1122.34	1123.49	1127.2	1133.48	1135.08	1270.91	1356.18	1388.82	1399.74	1406.84	1411.63	1413.53	1410.35	1410.63
Control	54	84	normal	458.842	460.604	462.5	644.545	648.691	647.26	736.156	811.462	859.353	899.4	926.017	941.5	957.579	971.111	979.246	983.51	990.21	995.522	999.403	1027.71	1055.36	1077.47	1095.3	1113.34	1129.35	1141.95	1155.55	1165.86	1172.19	1176.42	1178.55	1183.58	1189.93	1192.61	1195.6	1199.33	1204.01	1348.27	1436.63	1471.37	1480.28	1490.32	1489.39	1491.98	1492.32	1495.86
Control	54	85	normal	460.462	460.67	463.78	609.732	613.169	613.666	670.919	723.783	760.014	787.553	810.168	821.795	838.552	847.151	854.28	857.836	865.226	870.775	873.835	898.151	919.882	937.301	952.664	965.048	975.909	986.556	998.376	1005.67	1010.35	1015.94	1016.32	1020.93	1027.54	1028.46	1030.87	1036.63	1038.95	1158.19	1233.1	1261.86	1268.66	1275.35	1275.21	1274.37	1276.57	1282.27
Control	54	86	normal	459.473	459.527	462.244	576.539	579.817	576.824	625.781	670.552	699.8	724.809	741.639	752.028	764.853	770.157	778.363	780.047	785.027	789.384	790.442	809.739	827.907	841.755	852.414	863.528	873.841	880.978	890.577	896.249	899.21	904.384	903.985	907.722	912.384	913.656	916.198	919.705	922.169	1019.93	1073.85	1094.33	1100.85	1104.21	1104.16	1104.5	1105.28	1109.98
Control	54	93	normal	460.463	461.672	464.255	542.447	541.548	540.54	564.762	585.719	597.346	611.281	621.666	625.153	633.218	637.359	642.476	641.113	647.621	650.652	650.667	663.506	675.126	679.984	683.319	688.959	694.4	699.989	707.995	710.036	712.909	714.837	715.673	719.783	723.293	723.048	724.144	729.312	727.966	772.743	818.7	843.197	852.418	858.52	861.425	862.696	862.215	862.589
Control	54	94	normal	460.758	461.785	461.511	545.912	550.57	546.567	577.007	598.981	616.623	635.424	645.154	654.958	662.878	670.356	675.716	677.705	682.757	686.046	686.581	703.101	715.282	726.94	732.353	740.751	747.363	754.586	763.808	768.282	771.481	777.633	777.108	782.625	784.943	786.334	788.91	792.404	794.26	865.996	915.086	938.266	944.387	953.164	954.048	956.577	954.787	954.486
Control	54	95	normal	460.999	460.123	463.046	560.227	562.676	559.898	592.668	622.992	642.777	664.076	681.278	690.512	702.651	711.534	716.319	721.973	726.914	730.815	734.469	751.963	767.071	776.939	786.365	796.407	804.622	815.317	823.774	828.664	835.475	836.553	839.152	841.732	845.673	847.454	850.795	854.54	857.558	960.656	1013.43	1033.98	1040.37	1044.2	1044.85	1046.26	1044.1	1046.52
Control	54	96	normal	460.033	460.936	462.283	578.264	582.829	577.735	625.57	663.724	693.559	718.623	737.702	748.199	760.421	771.055	777.36	778.43	788.225	792.122	794.741	820.018	838.06	854.681	864.633	876.639	889.868	899.153	911.236	915.791	922.873	925.993	928.227	933.661	937.236	938.778	940.896	945.722	947.173	1059.57	1120.95	1145.62	1150.85	1159.86	1158.62	1163.34	1158.94	1159.53
Control	54	97	anomalies	460.859	459.308	461.878	620.838	625.108	623.788	724.221	806.724	849.52	883.347	903.028	915.017	926.184	932.905	940.714	941.851	950.533	953.403	956.211	988.148	1015.61	1040.35	1057.72	1074.18	1090.17	1103.64	1117.44	1123.77	1132.04	1138.23	1138.51	1144.97	1149.09	1150.6	1154.37	1158.48	1161.43	1272.21	1345.82	1375.25	1383.18	1393.1	1392.29	1396.57	1393.48	1393.93
Control	54	98	normal	459.595	461.595	461.836	614.336	618.557	614.358	694.634	761.879	805.167	840.115	863.617	875.981	890.335	899.409	908.25	909.72	916.033	921.123	921.228	949.573	971.288	992.76	1007.85	1023.88	1037.58	1050.54	1062.78	1070.34	1075.77	1080.55	1082.04	1087.57	1091.04	1094.92	1096.9	1101.63	1104.77	1220.98	1296.72	1327.18	1333.85	1342.23	1341.03	1343.82	1343.21	1347.66
Control	54	99	normal	459.777	461.469	462.444	578.804	581.424	577.86	617.168	650.738	673.739	698.183	714.822	725.483	737.046	745.534	753.418	755.51	762.945	768.741	770.711	792.091	809.39	825.575	834.455	845.754	858.675	866.869	876.942	881.769	886.275	891.658	892.741	898.614	901.532	904.413	907.292	911.746	914.673	1015.41	1085.97	1116.64	1126.32	1134.57	1134.11	1138.23	1139.21	1144.59
Control	54	100	normal	459.622	460.557	461.045	574.757	577.506	575.654	621.029	662.446	687.55	715.228	732.378	741.606	753.583	760.499	765.837	769.395	775.57	778.139	779.293	801.665	816.585	830.546	840.782	852.685	861.148	870.09	880.07	884.95	888.708	894.157	892.765	898.681	899.632	902.334	905.608	909.211	909.375	1005.63	1062.47	1085.35	1092.81	1100.52	1099.9	1101.36	1102.37	1104.02
Control	54	109	normal	459.676	462.404	462.725	549.164	550.876	548.729	577.915	605.214	622.797	641.299	653.944	664.597	674.892	683.118	688.652	693.193	698.469	700.56	702.614	719.755	731.61	739.468	749.841	757.036	765.54	773.681	783.676	788.549	791.278	795.384	796.45	799.818	802.741	802.381	806.458	808.694	813.049	899.106	945.484	966.853	971.739	976.977	978.864	979.062	978.126	977.701
Control	54	110	normal	459.397	460.715	462.074	551.728	556.61	553.634	580.029	603.055	621.107	638.414	650.419	659.508	668.329	674.703	683.869	684.734	691.677	694.485	697.852	714.64	727.013	735.44	746.658	751.184	760.25	767.582	777.623	781.761	786.744	791.023	791.707	795.282	798.917	799.836	803.451	805.962	809.167	902.199	954.008	976.321	982.475	989.129	990.663	990.566	990.074	994.551
Control	54	111	normal	459.127	460.86	462.257	554.202	557.16	554.157	581.704	609.725	628.786	645.058	657.238	667.379	677.739	685.251	691.742	695.208	701.018	703.042	707.226	724.268	737.751	746.319	754.617	762.907	770.435	778.297	786.635	791.384	794.428	797.08	798.663	802.504	805.488	807.162	809.548	812.446	816.537	910.748	967.331	988.349	993.284	1000.38	1000.14	1001.92	998.38	1001.2
Control	54	112	normal	460.377	461.791	462.637	576.12	581.264	578.632	630.252	671.356	699.951	721.255	735.489	743.366	753.579	760.815	766.288	768.725	776.222	777.305	780.55	801.573	819.607	832.578	847.234	857.274	867.855	875.692	885.902	890.309	895.714	900.295	901.388	906.378	909.485	910.161	914.482	916.817	920.217	1016.74	1081.69	1110.59	1117.92	1127.31	1130.79	1131.99	1129.64	1130.44
Control	54	113	normal	457.574	460.992	463.135	625.745	630.026	628.101	730.382	813.355	855.61	890.288	908.642	922.042	933.991	941.033	947.806	949.379	955.804	957.688	961.058	985.171	1008.82	1025.52	1043.96	1056.16	1068.76	1080.39	1091.52	1097.16	1102.17	1105.6	1108.8	1110.11	1112.92	1114.84	1116.82	1120.86	1124.37	1229.1	1297.96	1324.98	1334.1	1339.62	1338.18	1341.37	1338.35	1341.71
Control	54	114	normal	458.621	461.677	463.105	598.091	600.376	598.894	659.657	717.823	755.986	787.951	807.83	822.638	835.791	841.463	850.562	852.468	858.703	860.898	865.385	885.426	904.88	920.569	935.484	947.087	960.1	968.137	983.113	986.484	992.775	995.33	997.431	1001.7	1007.06	1005.71	1009.74	1011.57	1016.41	1118.12	1180.38	1204.2	1211.47	1216.29	1212	1209.94	1217.53	1226.76
Control	55	4	normal	463.836	461.047	461.84	543.218	546.436	544.241	570.544	600.837	615.932	633.408	646.877	655.318	659.747	669.534	675.24	676.122	676.555	683.062	682.672	694.985	706.425	717.403	722.415	728.268	733.448	741.98	747.231	751.851	753.087	754.36	761.413	761.245	763.482	766.924	767.664	769.981	769.914	840.285	884.524	899.301	904.705	906.863	908.685	908.518	910.997	907.5
Control	55	5	normal	461.875	459.815	461.543	556.875	558.488	558.955	596.58	632.3	654.653	674.28	691.062	701.784	706.237	716.976	721.63	724.001	725.81	731.943	732.128	746.426	758.13	771.843	780.058	785.333	792.664	804.095	808.069	812.246	813.576	818.289	823.774	824.082	826.357	828.156	830.883	831.08	833.078	912.236	963.248	976.755	985.212	984.614	987.913	988.358	987.703	986.026
Control	55	6	normal	462.721	460.08	462.152	561.157	561.998	562.415	598.666	632.369	654.767	675.048	690.784	700.426	706.432	718.299	722.574	724.418	728.331	734.862	734.866	751.582	765.027	779.222	785.327	791.748	797.827	807.788	812.584	819.741	820.73	823.736	827.721	828.485	833.997	836.934	837.785	837.919	839.955	925.384	979.318	996.085	1005.05	1006.39	1009.51	1009.03	1008.11	1007.3
Control	55	7	normal	462.642	460.29	462.224	575.597	576.457	576.371	627.484	670.973	693.367	714.973	732.378	741.855	747.198	758.04	762.395	765.361	767.748	773.556	774.033	791.024	805.547	819.494	827.238	833.938	841.702	852.263	856.475	862.157	864.236	869.306	872.626	873.994	876.823	880.082	882.525	882.239	884.771	968.453	1023.25	1038.97	1047.95	1050.22	1052.27	1051.96	1053.35	1051.33
Control	55	8	normal	462.21	460.124	462.441	588.523	590.956	592.912	663.625	727.596	757.163	784.419	802.354	812.243	816.403	826.999	832.077	831.212	834.375	839.238	838.48	853.655	868.822	883.002	892.823	902.72	905.755	916.087	920.151	927.328	926.396	930.555	934.039	932.678	936.706	938.053	941.107	941.58	944.532	1029.11	1082.09	1097.17	1103.39	1103.07	1106.78	1104.73	1105.87	1101.96
Control	55	9	normal	461.808	459.229	461.742	565.966	566.974	567.615	609.568	651.199	674.6	698.606	716.386	726.87	735.065	744.993	752.648	753.479	754.315	761.98	762.366	777.177	790.785	803.194	812.537	819.688	826.562	836.412	841.485	846.558	847.696	853.444	855.965	856.847	860.327	863.337	864.946	864.973	867.786	952.099	1003	1017.05	1024.3	1026.28	1027.12	1028.58	1026.57	1024.33
Control	55	10	normal	462.001	460.113	462.84	548.713	550.117	550.54	577.363	607.834	622.954	642.564	657.842	666.361	671.904	683.944	689.747	691.744	696.599	701.443	702.665	719.697	732.68	742.961	750.924	756.404	761.983	774.059	777.935	784.102	784.807	790.442	794.035	793.244	798.483	801.299	803.717	804.032	805.624	898.456	954.227	967.038	973.223	974.383	978.868	977.28	977.895	975.818
Control	55	11	normal	463.229	459.356	461.978	541.234	542.284	541.737	561.386	580.257	590.09	602.33	614.767	622.068	627.521	638.346	641.802	643.405	646.943	652.7	653.797	670.46	683.698	695.54	700.694	705.744	711.536	722.762	725.771	730.984	733.066	736.701	743.143	744.187	748.018	751.873	754.594	753.83	756.545	834.791	900.962	919.085	928.853	931.151	934.519	934.111	934.572	934.157
Control	55	12	normal	461.567	459.99	461.764	542.206	544.299	544.93	568.367	591.845	604.155	620.668	634.9	643.331	647.505	657.999	663.219	664.525	666.544	673.531	673.349	688.599	699.87	709.795	715.879	722.849	728.828	738.125	741.756	748.337	749.812	754.201	759.032	759.521	764.253	766.406	767.985	767.792	769.03	837.094	895.055	910.913	919.552	920.584	922.916	924.18	923.838	921.777
Control	55	13	normal	462.123	460.306	463.954	534.149	534.75	534.59	556.527	578.234	590.735	605.663	618.683	628.194	631.297	638.99	644.505	646.302	648.527	652.9	653.241	666.44	675.121	683.281	687.664	694.067	697.178	707.265	709.469	714.862	716.307	719.524	721.847	721.631	724.566	726.792	728.172	728.798	730.627	796.074	842.313	855.993	861.411	860.427	864.23	864.509	864.921	861.976
Control	55	19	normal	460.725	460.634	462.072	548.939	549.114	549.978	576.277	604.043	618.905	636.843	651.661	659.342	661.962	673.473	678.015	678.997	682.298	687.05	688.448	701.363	715.563	724.425	731.775	738.731	743.784	753.546	757.834	764.024	766.362	770.901	773.077	775.75	778.613	780.849	783.451	784.09	785.941	862.29	914.064	929.86	937.466	939.64	942.039	942.392	942.33	940.992
Control	55	20	normal	461.29	459.467	461.636	563.901	565.046	565.987	600.472	631.738	651.193	672.416	688.316	697.282	701.945	713.377	720.661	720.846	724.919	730.081	731.633	746.194	761.721	773.247	780.024	787.673	794.927	804.275	809.268	814.515	816.231	821.739	824.565	827.083	829.616	833.668	836.72	836.262	836.481	922.319	978.83	996.566	1005.52	1007.01	1009.33	1011.11	1010.2	1010.03
Control	55	21	normal	460.957	459.225	462.872	574.914	575.78	576.406	621.526	661.398	682.906	706.263	722.601	733.66	739.835	749.788	757.438	758.479	763.921	768.578	769.262	789.927	806.97	819.381	829.072	839.563	845.816	857.755	863.132	871.343	872.863	879.001	881.654	884.576	890.394	891.801	894.711	894.733	898.505	990.489	1054.3	1072.99	1080.96	1084.98	1087.64	1088.17	1089.17	1087.03
Control	55	22	normal	460.829	459.55	462.25	572.19	575.254	575.882	624.242	665.583	687.5	708.653	725.246	735.753	739.095	750.829	756.096	757.71	762.268	767.562	768.442	784.039	799.462	812.086	821.795	827.032	835.117	844.575	848.535	854.253	855.775	859.371	863.508	865.399	866.14	870.187	871.644	872.308	871.728	955.208	1010.03	1026.6	1034.35	1036.03	1040.41	1039.13	1037.29	1037.81
Control	55	23	normal	461.592	460.325	460.447	578.758	580.462	580.674	632.519	676.039	700.826	725.642	743.975	753.131	760.427	772.037	778.893	779.988	784.507	790.412	791.255	809.614	824.936	839.951	849.127	856.914	864.281	874.49	880.313	886.245	887.696	891.899	894.692	895.958	899.84	902.134	905.148	905.561	907.713	1004.46	1063.06	1081.63	1089.05	1090.41	1093.16	1091.27	1092.59	1090.58
Control	55	24	normal	460.882	458.775	462.737	569.198	569.304	569.851	609.859	648.999	667.676	690.736	709.555	719.005	726.013	738.463	746.564	747.33	752.421	759.69	760.802	779.169	795.358	810.038	820.267	829.637	837.842	850.102	855.506	862.189	865.654	870.582	874.491	877.252	880.659	883.507	886.707	885.473	888.33	988.967	1051.53	1069.57	1076.51	1079.44	1081.6	1082.3	1082.2	1080.29
Control	55	25	normal	462.781	459.897	462.609	555.541	555.992	556.676	583.81	613.908	627.866	644.074	660.431	669.567	673.94	687.03	692.582	693.92	700.046	703.531	706.181	724.839	740.634	753.253	761.274	766.81	774.309	785.56	790.1	797.43	798.51	802.03	805.477	807.588	812.122	814.791	817.79	817.978	819.842	918.926	982.145	999.491	1006.27	1009.84	1010.27	1011.21	1011.13	1010.33
Control	55	26	normal	461.266	460.644	462.272	547.184	545.364	548.26	567.459	588.56	596.451	612.321	624.813	632.822	633.887	647.19	650.83	653.197	657.268	661.458	662.79	682.36	695.338	707.395	713.29	721.651	726.783	736.826	741.693	748.153	749.886	755.444	758.054	761.21	764.59	768.654	770.596	771.962	772.715	857.014	927.847	950.198	959.586	962.906	965.756	967.511	967.791	966.053
Control	55	27	normal	461.728	459.988	462.518	546.603	547.282	548.754	569.1	592.089	603.443	618.723	633.432	641.273	645.15	655.071	660.74	661.39	666.141	672.269	673.097	689.111	701.454	710.483	718.532	724.104	728.889	738.341	742.655	748.209	750.465	754.804	757.902	758.642	761.206	765.089	767.186	766.586	766.998	849.609	911.572	930.713	939.466	941.048	944.212	945.519	942.908	942.642
Control	55	33	normal	462.443	461.534	462.246	535.436	535.489	535.79	556.592	579.235	589.487	604.904	614.731	621.972	626.39	636.256	639.34	641.491	647.221	649.75	650.877	664.441	678.086	684.195	692.264	699.401	704.915	713.235	716.806	724.059	725.237	730.944	733.931	737.053	740.229	743.635	745.422	745.709	747.961	813.743	868.952	882.731	893.716	896.108	899.584	899.428	901.944	900.16
Control	55	34	normal	461.554	461.7	461.501	546.095	546.471	547.903	570.828	592.864	603.949	623.186	634.381	641.726	645.287	655.387	661.785	661.651	667.155	671.767	671.834	689.537	702.084	711.992	721.138	727.458	733.53	743.524	748.085	753.838	755.995	763.263	765.469	770.036	773.065	775.866	780.155	781.565	781.913	858.822	916.888	934.491	945.8	949.811	951.644	952.931	952.77	951.439
Control	55	35	normal	460.986	460.361	461.841	559.693	558.528	559.445	589.819	617.921	630.724	647.541	660.806	668.223	671.697	681.778	685.444	686.39	693.289	695.853	697.624	713.028	728.267	739.532	746.888	753.672	758.702	768.168	772.773	779.226	779.309	786.096	788.495	791.383	794.713	798.56	801.535	804.432	804.018	885.336	949.121	968.933	981.673	986.251	989.932	991.348	993.272	991.066
Control	55	36	normal	461.788	463.065	461.356	600.194	599.93	601.998	676.934	738.261	768.948	798.002	815.638	824.087	830.641	842.231	847.949	845.68	852.41	857.496	856.403	874.787	890.676	905.286	916.578	924.986	931.328	943.404	947.509	952.482	952.989	959.256	961.826	963.076	965.048	970.98	972.563	973.651	974.076	1062.65	1122.87	1138.86	1149.46	1151.6	1154.63	1154.36	1155.89	1156.76
Control	55	37	normal	461.237	460.775	460.734	629.692	632.054	633.365	739.176	825.757	871.242	903.323	920.782	933.497	939.274	950.575	953.686	954.616	961.696	963.829	964.976	986.615	1004.32	1022.05	1035.7	1047.63	1054.81	1065.19	1072.46	1077.74	1077.76	1083.27	1086.34	1088.36	1091.3	1094.68	1097.06	1097.74	1099.46	1200.91	1264.94	1284.03	1291.36	1294.28	1297.12	1296.21	1297.61	1296.14
Control	55	38	normal	462.575	461.941	463.186	616.827	617.472	617.208	705.413	779.53	816.828	849.356	867.22	878.707	884.814	896.277	901.289	902.079	907.829	911.521	912.225	937.199	957.723	976.83	991.509	1004.7	1012.65	1025.72	1030.76	1038.29	1037.36	1045.52	1049.37	1052.37	1054.97	1059.15	1062.41	1064.12	1066.62	1174.37	1245.38	1266.88	1278.58	1282.01	1282.7	1284.48	1287.69	1286.27
Control	55	39	normal	461.402	461.92	460.688	586.573	587.165	588.638	640.674	689.956	717.476	745.475	763.622	774.752	781.303	790.122	798.33	798.834	805.839	810.358	811.195	833.046	851.691	870.175	884.058	895.67	905.522	917.528	924.236	931.995	933.433	940.508	945.177	946.368	950.581	955.564	956.511	959.927	960.91	1055.62	1123.83	1149.84	1162.86	1170.05	1173.64	1176.48	1175.79	1176.11
Control	55	40	normal	461.31	461.543	462.858	561.994	562.03	562.681	591.43	621.17	635.081	653.786	667.656	673.681	679.214	687.941	693.352	695.057	700.618	706.109	705.115	725.96	743.983	758.463	768.059	778.763	785.112	796.729	802.35	807.385	811.182	816.274	820.625	824.25	825.631	831.288	833.873	836.204	836.472	920.886	996.193	1025.83	1041.65	1051.8	1056.84	1058.99	1062.84	1061.57
Control	55	41	normal	462.3	461.303	462.715	572.132	572.279	573.046	617.557	656.342	678.077	703.272	717.71	728.041	731.935	743.232	750.069	749.052	756.604	759.048	759.362	781.993	801.051	815.129	829.046	839.632	846.927	859.693	865.585	872.41	874.421	880.733	883.209	887.71	889.27	894.804	896.335	898.505	900.098	993.578	1069.02	1092.91	1105.83	1110.58	1113.58	1114.96	1113.52	1114.45
Control	55	42	normal	461.893	461.083	463.04	558.049	557.277	559.2	592.541	625.776	640.804	663.188	675.3	683.268	688.487	698.976	701.867	704.541	708.946	713.017	713.845	730.863	743.997	756.865	765.891	772.757	778.902	789.432	793.181	799.558	798.95	804.024	807.52	810.624	811.851	815.571	817.836	819.48	818.737	899.081	961.486	982.39	992.332	995.266	997.665	997.656	999.505	997.794
Control	55	43	normal	462.218	463.22	463.962	539.665	538.446	538.97	559.273	579	587.186	602.839	613.056	619.949	625.782	635.447	640.588	641.934	647.502	650.546	650.682	667.309	678.899	687.048	692.026	698.718	702.837	709.862	712.538	716.357	717.415	723.331	725.28	727.302	727.327	732.585	733.437	733.841	735.216	809.645	863.265	880.302	887.386	891.116	896.545	896.727	897.532	894.235
Control	55	48	normal	462.975	460.971	461.013	536.391	535.599	537.352	560.72	581.442	592.839	609.478	620.257	624.539	631.019	640.207	643.744	642.949	651.447	651.926	653.327	667.863	677.382	685.815	693.797	699.676	704.056	712.516	717.118	721.969	723.481	725.535	727.592	730.969	733.259	736.112	737.861	738.943	740.745	805.325	855.696	872.036	882.127	882.277	887.117	886.147	885.987	884.379
Control	55	49	normal	462.974	462.026	462.153	542.679	540.756	541.204	564.664	585.067	596.346	613.768	625.231	629.763	635.219	643.872	647.708	647.968	654.676	655.887	656.553	673.969	685.049	694.541	703.518	710.641	717.546	727.874	732.33	737.391	739.239	745.168	747.018	750.678	752.45	755.409	758.485	760.641	762.293	826.987	883.024	904.814	916.935	922.914	926.386	927.548	928.462	927.26
Control	55	50	normal	462.872	460.688	460.898	585.27	584.618	586.624	654.317	710.229	739.316	766.189	782.718	789.471	794.735	805.676	809.07	808.669	815.625	816.548	817.59	835.156	848.684	862.077	874.438	882.938	889.407	900.053	904.388	908.599	910.38	914.001	914.454	918.17	919.82	922.229	924.742	925.835	927.765	1005.27	1063.02	1081.02	1092.58	1094.77	1098.33	1097.36	1098.84	1096.17
Control	55	51	normal	462.663	460.681	462.926	634.773	635.432	637.598	744.058	832.679	878.061	914.11	934.019	946.913	953.101	964.56	969.056	969.853	976.074	978.398	979.678	997.819	1015.96	1032.86	1045.71	1058.02	1064.14	1075.75	1080.94	1086.85	1087.33	1091.7	1091.73	1095.47	1094.98	1097.76	1101.01	1102	1104.13	1201.29	1262.18	1281.23	1292.55	1293.28	1298.47	1294.79	1295.73	1293.31
Control	55	52	normal	462.649	460.609	461.569	620.663	621.341	622.887	705.86	777.472	815.449	848.313	867.575	878.811	885.947	897.291	903.85	905.441	913.775	916.87	917.502	940.735	959.716	976.572	990.403	1001.55	1010.2	1022.26	1028.84	1035.67	1036.01	1041.83	1044.33	1049.78	1050.29	1054.52	1057.69	1058.98	1062.05	1162.75	1231.67	1255.9	1266.86	1271.2	1275.83	1274.99	1276.63	1273.37
Control	55	53	normal	462.684	460.81	461.22	591.283	590.817	592.325	642.807	686.227	711.474	737.817	753.619	763.299	768.756	780.961	785.915	788.127	795.104	798.34	800.082	823.154	840.409	856.387	869.484	879.24	887.706	899.819	906.189	912.262	914.613	920.776	922.414	928.582	930.748	934.597	939.211	938.597	942.813	1036.99	1111.35	1141.02	1157.17	1165.34	1171.78	1172.62	1172.73	1173.91
Control	55	54	normal	462.039	461.117	460.783	565.896	564.174	565.402	604.603	635.085	652.412	673.622	687.94	694.673	698.67	710.02	712.623	713.834	720.611	724.567	724.072	742.835	759.001	771.464	783.278	791.098	800.09	810.6	816.095	822.655	823.466	827.669	829.836	833.038	835.275	838.526	841.33	842.002	843.762	918.834	984.083	1015.41	1032.81	1042.6	1050.33	1052.21	1053.73	1054.39
Control	55	55	normal	462.507	461.265	463.051	590.889	590.98	591.989	641.484	690.298	718.834	747.015	766.246	778.161	786.93	798.838	805.021	806.941	815.609	818.956	820.349	844.877	864.414	882.278	897.07	913.168	922.107	936.714	943.596	951.462	953.142	960.656	963.133	967.718	970.833	971.936	976.273	979.963	981.163	1091.94	1173.12	1198.25	1211.86	1218.48	1221.12	1221.15	1223.36	1222.63
Control	55	56	normal	463.083	460.371	462.034	593.172	592.337	594.395	644.951	691.851	723.888	755.369	778.326	791.477	800.92	815.57	822.577	826.209	833.737	838.45	840.068	864.973	882.401	900.119	915.583	928.38	939.249	954.248	961.302	969.938	974.289	980.432	984.015	988.562	990.998	995.673	998.842	1000.7	1004.82	1132.15	1202.77	1223.92	1233.77	1235.91	1238.84	1238.1	1238.71	1236.38
Control	55	57	normal	461.839	460.272	461.113	580.51	578.591	580.002	617.836	658.078	682.41	710.465	730.578	741.661	750.33	763.241	769.743	772.305	779.874	783.814	785.582	806.928	820.171	834.372	846.633	857.342	865.742	878.586	884.616	891.482	893.74	899.66	901.793	906.24	909.536	911.362	914.186	916.4	918.185	1020.03	1085.09	1104.63	1113.4	1118.07	1120.42	1118.68	1119.6	1117.82
Control	55	58	normal	464.145	461.384	462.536	542.451	540.976	543.615	561.331	578.54	587.648	604.164	614.678	621.011	627.238	636.962	641.441	643.818	650.249	653.608	654.454	672.753	684.789	692.486	701.24	707.147	712.215	721.206	725.589	730.54	732.572	738.025	738.216	742.617	744.562	748.896	750.95	751.651	753.018	830.552	892.213	910.507	919.927	925.8	928.693	927.15	927.856	926.57
Control	55	63	normal	460.978	461.633	459.953	549.923	547.361	548.571	579.786	604.736	620.551	642.203	654.283	659.652	666.724	677.265	682.171	682.232	690.631	692.427	693.329	710.839	723.918	734.102	743.411	750.494	757.735	765.709	771.071	778.088	779.387	785.345	787.344	789.174	794.201	794.804	796.113	798.658	800.289	872.203	928.266	944.43	954.357	955.353	957.154	956.241	959.178	957.587
Control	55	64	normal	462.243	463.491	460.951	573.052	571.025	573.664	615.334	651.191	674.085	699.366	715.048	724.496	731.859	743.851	746.631	750.556	758.069	760.318	763.413	783.828	803.819	817.323	831.85	843.462	853.272	864.597	871.561	879.453	884.696	892.282	894.927	898.32	901.904	905.27	908.46	910.524	914.161	1000.39	1067.39	1089.49	1101.69	1107.05	1110.17	1108.95	1112	1112.64
Control	55	65	normal	460.048	461.849	459.595	602.876	602.688	605.201	687.465	751.242	790.087	822.974	842.043	851.44	860.108	870.547	875.392	875.009	884.107	884.438	885.654	901.008	917.461	931.51	942.336	954.084	962.181	970.505	975.184	980.096	980.062	986.58	986.027	990.014	992.718	994.226	995.613	997.086	999.346	1087.21	1143.79	1159.07	1167.61	1168.81	1169.75	1169.65	1170.82	1170.11
Control	55	66	normal	461.405	461.927	461.251	640.222	639.934	640.968	746.533	820.308	858.128	892.724	909.985	918.32	927.435	938.028	941.274	944.231	951.042	952.283	951.528	968.881	983.859	994.34	1004.84	1014.51	1021.25	1028.2	1034.04	1037.9	1039.58	1043.25	1045.24	1046.49	1048	1050.31	1049.81	1050.97	1053.94	1140.81	1206.62	1227.49	1236.31	1242.23	1242.31	1241.58	1244.69	1243.9
Control	55	67	normal	462.035	461.173	461.427	630.839	631.328	633.665	731.355	809.077	849.987	884.459	903.633	915.673	924.194	935.655	940.738	942.492	949.68	950.924	952.575	970.326	987.769	1001.34	1013.42	1023.73	1032.57	1041.88	1048.58	1053.08	1055.62	1059.91	1060.83	1063.81	1066.05	1068.58	1070.36	1073.45	1074.41	1169.87	1239.31	1261.63	1275.49	1278.73	1279.91	1279.56	1281.98	1282.69
Control	55	68	normal	462.039	461.224	460.665	599.695	598.623	600.973	659.231	706.017	733.799	761.719	776.581	785.029	792.902	803.4	808.253	810.593	817.921	820.579	821.747	842.279	860.836	873.476	885.282	894.481	900.98	910.82	914.757	922.637	924.004	929.987	931.777	935.277	936.825	939.432	941.142	942.529	944.919	1029.88	1102.99	1130.78	1146.14	1154.81	1162.24	1163.43	1166.12	1167.85
Control	55	69	normal	461.785	462.347	460.285	623.168	623.741	625.17	703.77	764.642	802.788	840.045	861.951	874.405	883.239	897.234	903.327	905.624	913.325	916.245	918.757	938.625	956.56	971.056	985.287	996.285	1006.39	1015.94	1024.3	1029.13	1030.7	1037.85	1039.47	1041.1	1045	1046.68	1047.98	1050.71	1053.28	1150.48	1219.47	1244.19	1253.77	1259.65	1260.71	1260.48	1262.34	1262.61
Control	55	70	normal	461.186	463.666	460.873	590.439	592.302	593.412	646.685	688.619	715.447	744.324	762.032	774.178	782.629	795.105	799.991	804.18	812.485	813.937	817.865	841.055	859.306	873.897	886.782	899.758	908.859	919.641	926.337	935.943	938.331	945.206	947.743	952.313	957.315	958.404	960.64	963.127	966.323	1066.9	1139.96	1162.32	1174.26	1181.01	1183	1183.4	1186.63	1185.83
Control	55	71	normal	461.666	461.944	461.207	590.954	587.485	589.459	634.193	674.144	701.798	734.513	754.678	767.507	777.86	789.773	797.024	801.266	810.284	814.1	816.881	840.681	862.99	881.798	895.755	909.631	923.379	938.209	946.328	955.655	960.361	970.86	974.449	978.842	982.54	986.783	988.485	992.209	997.096	1106.03	1179.6	1202.41	1213.09	1219.73	1219.82	1221.58	1223.38	1223.53
Control	55	72	normal	461.918	462.569	461.883	559.315	559.536	560.296	588.886	612.289	627.45	650.377	662.476	671.517	679.212	689.964	694.889	697.346	702.984	706.937	708.845	729.258	745.017	758.544	768.003	778.176	785.251	794.711	801.576	809.238	812.581	819.226	821.786	825.814	828.708	832.649	833.553	837.335	840.459	926.847	996.378	1019.49	1030.55	1038.34	1040.54	1041.04	1044.06	1043
Control	55	73	normal	461.372	460.999	459.994	536.05	534.658	536.952	553.341	566.062	575.138	590.52	597.956	603.048	607.874	616.894	620.298	620.829	629.478	631.229	632.215	649.63	661.194	669.526	677.135	682.139	687.113	693.477	696.425	701.739	704.786	710.556	710.036	713.753	717.335	718.587	720.095	721.918	723.265	792.022	857.956	877.91	887.402	891.989	896.554	895.854	897.017	898.607
Control	55	77	normal	461.427	463.481	463.103	534.715	532.85	533.839	555.25	576.269	591.568	610.544	621.503	626.422	634.573	641.576	646.943	647.488	654.273	656.962	657.024	672.176	679.848	689.424	695.556	702.232	709.276	715.301	720.778	726.98	727.835	732.073	733.437	734.877	739.097	741.093	743.506	741.776	746.361	812.249	858.893	870.061	875.346	877.445	879.124	877.421	877.134	875.396
Control	55	78	normal	461.563	460.477	461.705	549.957	549.18	551.316	580.78	604.035	621.736	643.098	655.906	661.935	672.948	680.768	684.055	687.477	694.465	698.414	697.856	716.818	730.162	740.197	747.541	758.144	764.913	771.393	777.706	782.338	786.556	791.988	792.159	796.675	797.566	801.309	802.801	804.344	807.718	891.605	949.729	964.386	974.319	977.139	977.807	975.736	976.748	977.431
Control	55	79	normal	461.661	463.264	462.995	565.054	563.182	562.243	595.121	620.247	639.388	660.797	673.402	680.932	689.933	698.174	703.412	706.179	712.717	716.876	718.068	736.965	754.109	766.94	777.851	788.516	796.751	805.919	813.338	819.597	821.857	829.041	831.695	837.096	839.775	842.83	844.763	847.979	850.877	935.728	1006.52	1033.93	1049.06	1055.82	1058.3	1059.79	1058.9	1058.74
Control	55	80	normal	462.508	461.544	461.027	617.287	616.599	617.969	706.114	775.168	810.96	841.273	859.427	865.192	877.481	884.396	887.435	889.607	896.567	898.725	900.249	916.144	933.896	946.397	957.831	968.653	977.157	984.299	992.19	997.65	998.343	1002.59	1003.86	1008.09	1009.97	1012.23	1013.44	1015.19	1018.9	1105.64	1171.59	1193.73	1202.99	1206.48	1207.84	1208.23	1208.27	1208.67
Control	55	81	normal	460.851	463.535	462.429	645.486	644.391	646.748	764.243	845.493	884.421	914.402	931.703	938.219	947.336	956.452	956.156	959.796	964.626	967.86	966.947	981.923	996.938	1010.55	1018.67	1027.56	1035.41	1041.55	1045.5	1049.62	1050.86	1055.25	1054.08	1057.65	1058.74	1061.27	1061.69	1063.33	1067.29	1151.57	1217.97	1240	1251.5	1253.98	1256.71	1255.67	1254.89	1255.8
Control	55	82	normal	462.371	461.571	462.952	648.985	649.328	649.714	760.179	829.299	864.231	897.533	912.535	921.654	932.033	938.94	942.158	945.368	952.343	955.453	956.278	973.167	990.651	1002.97	1013.06	1023.32	1031.33	1039.2	1045.07	1049.42	1052.78	1056.18	1057.23	1060.07	1062.69	1065.09	1065.99	1068.67	1071.97	1160.47	1232.7	1262.55	1275.73	1281.76	1284.96	1284.25	1284.16	1285.59
Control	55	83	normal	462.292	462.774	462.652	674.57	674.779	677.794	808.036	889.047	930.151	965.111	984.668	994.094	1003.97	1013.81	1015.61	1019.7	1023.48	1027.91	1027.86	1048.76	1065.68	1079.27	1090.32	1100.17	1109.62	1117.11	1123.5	1128.44	1131.19	1134.82	1134.08	1138.23	1140.28	1142.81	1143.16	1144.28	1147.6	1241.08	1318.46	1350.45	1363.57	1366.75	1371.38	1370.39	1370.26	1371.13
Control	55	84	anomalies	461.979	462.84	462.342	576.61	575.503	576.74	616.844	650.543	672.723	696.717	710.585	718.515	726.616	736.65	739.508	741.991	749.739	752.329	753.835	770.977	788.825	802.441	812.403	822.171	831.195	840.377	848.101	852.56	855.714	861.683	864.135	867.228	870.781	874.604	876.41	878.528	881.743	962.721	1029.05	1058.22	1077.48	1087.97	1096.25	1098.75	1103.07	1105.79
Control	55	85	normal	461.778	461.092	462.44	589.674	587.7	588.538	633.532	673.429	700.133	726.858	744.242	754.645	765.396	775.222	779.314	785.403	792.317	797.378	799.742	823.16	842.305	860.383	871.829	883.554	893.648	903.082	910.913	917.893	920.371	926.51	927.425	932.924	936.152	939.754	941.546	943.506	946.443	1050.13	1129.93	1155.2	1166.77	1172.17	1175.55	1176.58	1176.29	1177.26
Control	55	86	normal	461.347	463.076	462.92	574.63	573.06	574.946	610.862	642.898	664.627	689.893	705.553	712.723	724.32	734.534	738.891	742.411	749.968	753.695	754.475	774.788	790.578	802.422	810.275	820.361	827.752	836.91	842.011	847.644	849.127	856.208	853.746	859.185	861.152	864.708	866.695	868.043	871.479	963.871	1033.13	1053.9	1064.54	1067.79	1070.13	1068.46	1069.7	1069.61
Control	55	87	normal	460.667	462.98	461.569	564.64	562.15	562.703	592.909	619.307	638.328	663.832	677.212	685.637	697.901	705.526	710.18	714.365	721.18	723.903	724.384	745.078	760.277	773.435	783.089	794.205	802.455	810.975	817.656	824.123	828.56	832.955	835.969	839.514	842.038	847.551	848.116	851.046	855.307	950.665	1013.76	1035.18	1045.11	1050.01	1052.42	1051.93	1052.36	1052.81
Control	55	88	normal	461.278	462.733	461.921	548.736	547.284	544.938	567.764	585.865	597.814	616.45	629.67	634.106	643.95	652.181	652.722	658.925	664.93	669.56	670.211	687.443	700.381	709.349	715.803	722.741	731.103	736.907	743.04	747.976	751.144	755.02	756.542	760.862	762.98	765.408	767.893	769.291	772.428	850.593	915.337	933.681	944.097	949.066	953.568	951.319	952.133	952.949
Control	55	89	normal	462.611	463.705	464.14	538.611	537.214	537.406	558.913	577.117	589.9	609.161	618.984	622.657	631.057	639.036	644.629	644.805	651.563	655.945	656.215	670.186	679.805	688.491	692.663	699.322	704.905	712.076	716.497	720.305	722.752	728.38	726.456	730.727	732.344	736.395	737.544	737.096	740.987	807.493	857.427	872.7	883.228	882.87	886.339	884.598	886.841	884.067
Control	55	93	normal	460.075	460.863	460.394	544.883	542.137	542.622	570.336	594.853	609.323	630.544	642.438	649.045	658.148	668.244	668.432	673.503	680.021	681.604	683.385	699.743	710.421	720.916	725.423	733.418	741.048	744.642	750.956	756.515	757.816	763.302	764.856	767.034	769.301	769.928	771.439	772.288	777.417	857.218	913.38	924.113	932.542	934.59	935.448	934.799	934.98	933.932
Control	55	94	normal	459.952	460.932	461.527	570.631	569.262	569.446	607.175	637.728	659.397	684.192	698.579	708.471	718.076	728.521	733.26	736.484	744.187	746.241	749.565	768.652	784.54	799.806	809.675	820.208	828.051	839.015	846.331	852.457	854.488	863.858	864.01	866.476	869.594	874.377	875.797	878.459	882.141	971.764	1042.85	1066.37	1079.28	1085.3	1086.96	1088.28	1087.15	1088.74
Control	55	95	normal	459.511	461.34	460.052	576.887	575.167	575.447	614.982	644.838	662.811	684.87	697.981	704.714	715.202	724.405	727.754	729.548	738.584	739.757	743.685	763.343	780.819	791.758	801.08	812.326	820.344	829.626	836.141	842.397	846.068	855.259	855.209	858.766	864.427	867.942	869.257	873.612	876.013	963.488	1038.96	1065.17	1077.8	1084.22	1089.22	1089.1	1091.42	1091.21
Control	55	96	normal	459.582	460.842	460.483	619.272	618.708	621.277	706.155	755.822	782.198	805.529	820.805	824.572	835.287	843.437	846.559	847.796	854.167	856.615	858.674	876.779	891.623	905.8	912.491	922.53	929.998	936.946	942.326	946.872	950.34	956.797	958.466	959.014	961.835	964.732	966.353	967.938	971.34	1050.59	1121.42	1148.25	1163.45	1170.72	1171.15	1172.97	1173.9	1175.17
Control	55	97	anomalies	459.979	462.143	461.165	673.083	672.308	674.151	797.499	854.457	882.198	906.949	920.913	924.024	933.985	942.649	943.463	946.651	951.405	951.998	954.013	967.623	982.198	990.762	996.893	1002.08	1009.54	1014.93	1020.11	1021.16	1022.59	1028.73	1028.24	1028.76	1030.81	1032.99	1033.77	1033.36	1036.97	1107.08	1175.67	1201.9	1216.09	1220.34	1222.45	1222.75	1224.14	1224.5
Control	55	98	normal	459.261	460.507	462.036	643.694	644.19	644.312	739.431	796.67	831.783	861.234	879.607	888.51	900.419	910.074	913.286	916.416	923.68	924.377	928.634	948.115	964.341	978.953	988.805	1000.67	1008.28	1016.02	1024.49	1029.3	1033.01	1042.68	1042.03	1042.76	1048.53	1050.83	1051.93	1053.71	1059.44	1152.79	1231.46	1260.83	1274.25	1280.53	1283.11	1282.88	1283.22	1284.16
Control	55	99	normal	459.787	462.424	461.385	631.51	631.265	632.312	723.857	802.396	854.427	896.193	921.86	934.747	948.913	960.729	965.935	968.892	978.319	979.073	982.505	1009.65	1033.96	1055.9	1073.36	1089.14	1104.03	1114.08	1125.51	1132.54	1137.97	1146.87	1147.73	1150.96	1153.1	1158.63	1160.99	1164.82	1167.67	1291.7	1372.72	1395.82	1405.39	1409.99	1413.01	1411.79	1414.02	1414.66
Control	55	100	normal	460.368	460.763	461.921	595.002	592.45	594.06	641.152	686.027	714.393	745.261	764.811	776.651	788.186	800.684	805.889	809.745	818.497	821.397	826.563	851.205	872.746	890.315	904.601	919.482	929.76	943.024	951.961	958.728	963.345	972.23	977.329	979.053	983.916	989.158	991.52	994.321	1000.19	1117.64	1202.01	1227.56	1241.08	1245.1	1250.99	1248.2	1249.77	1252.2
Control	55	101	normal	460.43	461.783	460.183	578.084	576.999	577.832	621.465	661.29	689.251	716.344	737.913	747.382	760.57	771.834	775.905	780.208	788.017	790.754	792.365	813.875	828.019	843.62	854.127	866.293	876.614	886.167	895.777	899.034	905.341	911.956	911.138	913.737	916.604	921.225	923.62	925.449	930.624	1037.45	1097.58	1114.11	1120.15	1124.32	1124.11	1124.66	1123.62	1125.15
Control	55	102	normal	461.548	460.584	461.935	567.198	565.074	565.767	600.177	630.737	651.621	675.576	690.937	697.58	710.382	718.518	722.513	725.661	733.356	736.002	737.68	755.596	767.489	781.683	788.89	798.052	805.883	814.409	819.957	825.582	827.139	835.172	835.362	839.239	841.717	844.13	846.894	848.303	852.748	938.193	1001.48	1020.84	1032.74	1038.57	1040.31	1040.09	1041.78	1042.47
Control	55	103	normal	460.7	462.201	460.207	550.779	549.192	549.305	577.954	601.544	617.552	639.882	651.711	658.046	667.168	675.445	676.806	679.561	687.767	688.456	691.9	706.559	719.581	731.316	737.328	745.77	754.207	760.86	768.508	771.141	772.58	782.351	783.822	783.106	786.215	790.094	789.561	793.285	796.534	863.655	921.875	941.253	951.616	955.38	957.522	956.894	958.592	957.353
Control	55	109	normal	460.769	460.843	461.877	553.97	551.689	551.538	580.151	602.75	616.268	638.009	650.855	655.208	667.2	673.459	676.916	680.29	687.706	689.909	692.877	709.401	721.89	733.844	739.364	747.812	754.22	762.532	767.632	771.463	775.502	781.305	781.221	784.918	786.587	789.477	792.52	793.563	797.007	884.373	947.369	961.252	970.407	975.868	976.109	975.287	973.518	976.729
Control	55	110	normal	459.061	458.844	462.497	570.921	569.127	568.728	603.557	629.584	648.324	671.507	685.033	692.153	704.064	711.81	717.578	718.958	728.079	731.086	734.146	753.874	768.225	782.139	789.579	798.669	810.41	817.824	826.134	829.926	833.694	843.054	844.523	847.284	852.047	854.225	857.957	860.034	861.551	950.926	1021.83	1043.08	1055.34	1062.92	1062.72	1063.24	1063.46	1065.2
Control	55	111	normal	459.678	460.221	461.866	579.48	578.329	579.833	625.675	654.819	671.326	690.651	702.982	705.449	716.601	719.703	724.029	724.657	732.831	733.063	735.336	750.726	759.815	773.773	777.819	783.892	791.599	797.821	802.669	805.174	807.011	812.619	811.859	815.779	817.938	821.004	822.965	822.622	825.826	891.895	954.479	981.785	996.629	1006.02	1009.32	1012.42	1014.09	1017.84
Control	55	112	normal	459.647	461.033	462.475	659.77	658.919	659.979	767.667	829.439	861.557	890.09	906.644	912.531	926.966	933.351	935.352	938.956	944.294	946.525	950.105	965.004	977.579	990.169	995.269	1002.55	1011.11	1016.54	1021.55	1023.52	1027.54	1033.64	1032.36	1033.61	1036.51	1038.52	1040.29	1040.58	1043.05	1124.67	1195.82	1220.82	1233.75	1240.57	1241.69	1241.21	1241.69	1243.65
Control	55	113	normal	460.049	460.599	461.896	606.416	605.504	605.709	673.046	724.581	758.168	786.923	805.642	814.869	828.429	835.696	840.634	844.378	851.811	855.206	856.077	874.658	888.405	902.035	911.19	920.064	931.131	939.337	945.84	948.492	952.03	958.572	959.794	962.466	966.079	967.432	971.412	971.905	975.711	1072.3	1139.49	1160.03	1169.92	1175.71	1177.06	1175.69	1176.82	1178.83
Control	55	114	normal	460.233	460.637	461.58	617.275	616.341	616.538	704.241	781.18	832.694	872.822	897.873	908.513	923.076	930.049	935.703	937.643	944.593	945.478	948.963	968.629	985.446	1007.04	1020.79	1033.22	1045.58	1054.63	1062.66	1065.29	1069.18	1073.84	1075.14	1077.03	1077.92	1081.05	1083.68	1084.46	1087.93	1200.9	1258.85	1271.09	1277.99	1282.27	1278.49	1278.55	1277.24	1279.24
Control	55	115	normal	460.771	462.059	462.268	597.601	597.604	597.07	666.941	728.777	770.462	808.392	830.54	841.78	855.927	861.435	866.847	867.33	878.137	879.34	881.031	899.638	918.744	939.085	950.974	965.803	978.087	986.893	995.842	997.079	1002.26	1009.19	1009.18	1011.96	1013.49	1016.07	1021.27	1023.7	1025.34	1133.31	1187.87	1203.3	1207.39	1213.76	1211.56	1211.42	1211.88	1213.58
Control	55	118	normal	460.461	460.728	462.574	546.632	543.902	545.212	572.349	596.273	611.455	631.762	643.914	647.811	657.479	662.82	664.408	667.697	672.992	675.814	676.227	690.127	701.003	712.112	718.406	725.725	734.663	742.962	747.762	750.142	755.18	761.733	763.171	765.305	766.817	769.982	772.469	773.095	776.111	826.012	877.857	893.819	904.2	909.807	911.419	908.782	910.114	912.886
Control	55	119	normal	459.416	460.623	461.88	538.746	536.875	535.581	565.69	588.957	604.792	625.475	636.38	643.783	653.216	658.865	661.06	662.114	669.183	667.774	671.621	685.362	695.165	705.595	711.477	720.162	730.135	737.66	745.58	748.325	752.94	757.721	757.752	761.832	765.428	765.835	769.334	769.052	771.547	822.19	870.82	882.944	887.33	894.183	893.611	892.402	892.735	894.436
Control	72	3	normal	461.594	462.267	463.206	540.113	541.138	539.972	568.271	589.91	606.039	622.621	634.862	641.182	647.478	654.783	657.745	661.172	664.616	664.616	670.205	681.895	690.927	697.194	702.948	711.544	718.367	721.241	723.457	726.022	729.153	733.856	733.289	734.163	739.245	740.136	740.931	740.163	744.493	818.088	862.454	876.213	883.931	888.004	888.611	888.761	886.481	888.233
Control	72	4	normal	461.024	462.137	458.974	553.235	554.706	554.74	588.004	614.666	633.77	653.202	666.726	675.137	683.151	690.94	693.149	698.681	702.517	703.934	710.142	721.88	733.87	740.647	749.949	757.183	765.899	769.6	775.811	777.973	782.068	785.96	788.308	788.357	791.056	792.727	796.347	795.965	798.666	883.364	931.094	949.01	957.445	961.622	962.648	962.013	961.648	962.977
Control	72	5	normal	460.223	462.238	460.192	563.503	564.292	564.182	599.184	628.367	650.983	673.187	687.86	696.653	706.036	715.549	719.203	722.441	729.003	729.465	736.34	749.076	762.836	771.57	780.979	790.512	798.794	804.105	809.066	813.721	817.584	820.972	823.892	823.258	827.421	830.66	831.581	831.979	836.056	924.708	975.619	993.661	1003.02	1007.6	1008.01	1008.79	1007.37	1009.85
Control	72	6	normal	461.51	462.811	459.99	593.533	596.999	596.497	659.737	709.89	747.081	774.339	792.972	802.308	813.033	820.857	825.285	830.09	833.389	834.24	840.362	853.503	870.205	879.422	890.416	901.25	910.454	915.02	918.431	922.079	925.655	929.008	929.779	932.086	935.83	936.874	938.667	938.357	942.789	1038.42	1089.33	1106.93	1114.45	1118.99	1119.51	1118.83	1117.91	1118.14
Control	72	7	normal	460.394	462.41	459.671	588.77	589.55	591.132	646.101	693.544	726.362	755.598	773.9	784.772	795.573	804.092	807.914	813.902	818.142	818.173	825.184	838.526	855.687	862.552	872.872	883.512	893.027	896.557	902.609	904.416	907.9	911.277	912.85	915.221	915.989	918.491	919.475	919.788	924.541	1014.1	1062.08	1079.74	1086.1	1090.86	1088.3	1090.81	1088.91	1090.2
Control	72	8	normal	460.874	461.333	460.807	600.257	603.4	603.155	675.12	734.924	776.525	805.907	827.455	838.681	846.519	858.222	859.476	864.706	869.285	869.617	876.968	893.551	913.139	926.16	940.163	953.86	963.313	969.801	975.489	977.747	982.714	987.23	988.599	987.726	991.843	994.27	997.647	994.454	1001.56	1101.29	1155.91	1173.69	1181.7	1186.06	1185.2	1183.86	1185.22	1185.29
Control	72	9	normal	460.838	462.385	460.167	584.743	588.548	587.252	648.508	701.272	736.443	763.789	781.214	792.292	799.759	809.313	811.775	817.382	820.769	821.221	828.747	844.719	859.043	869.546	882.458	892.929	901.408	907.177	910.984	914.449	919.599	923.084	924.336	925.784	928.19	930.581	932.248	932.121	935.189	1030.62	1079.16	1096.96	1104.32	1107.71	1108.4	1108.49	1106.11	1107.59
Control	72	10	normal	462.188	463.648	460.807	546.917	548.031	547.707	576.271	597.782	612.515	628.178	640.18	644.402	651.722	659.262	661.527	664.636	669.174	668.796	674.348	690.159	702.338	711.069	719.341	727.212	732.4	736.685	742.928	744.717	748.93	752.202	754.229	755.623	758.041	761.18	762.503	762.166	767.54	842.534	898.145	919.71	929.372	935.51	936.371	937.395	937.637	937.56
Control	72	17	normal	461.074	463.626	460.268	542.021	543.034	542.885	578	606.047	626.78	649.295	659.686	670.451	678.021	684.981	687.434	690.067	692.912	695.237	699.547	707.037	716.983	720.167	727.493	736.667	742.147	744.993	747.158	748.86	754.837	755.607	755.35	754.241	757.889	758.75	759.262	758.845	762.785	832.289	867.388	879.208	887.73	890.707	889.845	889.974	888.621	889.372
Control	72	18	normal	460.489	462.673	461.856	552.032	553.02	551.932	587.214	616.382	638.376	659.362	671.319	683.431	691.429	696.93	700.448	707.901	708.071	711.167	715.082	725.432	736.764	744.02	752.255	762.82	770.577	773.581	777.863	779.876	785.316	787.83	788.743	788.164	791.526	794.676	795.034	794.054	799.769	879.096	922.534	936.98	945.133	949.012	949.722	949.701	950.409	950.393
Control	72	19	normal	461.863	462.513	461.62	545.846	550.257	547.412	574.775	596.57	612.831	630.118	638.863	646.545	654.836	659.016	664.596	668.099	671.116	675.1	680.669	693.539	705.438	712.693	719.513	729.686	735.337	739.861	743.942	747.146	753.015	755.855	757.159	756.993	761.55	766.011	765.532	766.413	769.334	849.945	903.102	922.395	934.264	941.239	941.172	944.044	944.511	946.709
Control	72	20	normal	460.541	461.932	461.87	544.271	545.436	545.048	568.025	585.521	599.24	613.315	620.923	628.74	632.647	639.109	642.582	647.131	647.911	649.958	656.121	669.826	682.691	689.65	697.366	706.391	715.038	717.192	720.841	724.198	729.505	732.865	735.069	735.875	738.897	741.757	743.914	743.14	746.343	818.642	874.375	902.084	916.801	925.457	925.224	929.292	929.651	930.686
Control	72	21	normal	460.362	462.763	459.984	594.873	596.027	594.632	652.026	695.708	725.745	750.415	765.157	776.302	786.117	793.593	798.692	803.816	805.647	810.061	816.01	834.848	852.71	866.989	878.154	890.198	900.384	905.332	911.054	915.302	921.185	925.806	927.826	930.36	935.369	938.866	939.755	939.788	944.952	1040.42	1105.07	1127.76	1140.85	1146.5	1148.27	1148.21	1150.14	1151.97
Control	72	22	normal	460.781	463.713	461.421	604.124	606.721	606.65	672.973	724.215	759.892	788.474	805.377	817.606	826.841	834.605	839.192	846.25	848.545	853.205	859.344	880.111	900.956	915.535	930.113	943.444	954.828	960.902	968.78	973.801	979.313	983.978	985.854	988.17	993.716	995.058	997.889	998.058	1004.55	1106.82	1174.88	1198.52	1211.61	1216.56	1219.51	1222.2	1220.34	1221.91
Control	72	23	normal	459.532	462.632	460.615	590.413	593.073	592.978	649.778	689.706	718.744	739.948	754.991	763.988	773.366	780.155	784.235	788.741	792.558	795.73	802.304	820.372	838.563	850.79	861.75	873.14	882.678	888.293	892.143	895.679	903.851	906.416	906.917	909.65	914.765	916.475	918.647	919.543	923.839	1021.37	1084.94	1110.57	1123.32	1130.27	1131.33	1134.65	1134.53	1134.75
Control	72	24	normal	460.951	462.424	460.234	564.19	565.917	565.302	607.178	637.302	657.948	676.719	686.029	695.527	701.221	708.69	711.016	718.327	717.536	721.625	727.127	743.217	758.341	769.164	777.988	790.283	796.686	802.1	805.012	808.007	814.632	818.563	820.315	820.671	823.65	825.795	828.221	828.868	831.383	912.032	973.496	999.725	1016.97	1023.55	1023.46	1026.13	1025.91	1028.78
Control	72	25	normal	462.107	463.942	460.244	539.659	539.328	538.265	562.856	581.59	592.875	607.087	613.305	620.157	624.768	629.403	632.187	635.161	638.271	640.828	645.071	657.002	671.383	677.349	684.374	693.896	701.255	703.245	706.595	709.896	714.353	717.449	719.626	719.179	723.803	725.377	727.13	727.241	729.798	790.325	842.344	869.007	884.698	894.553	894.818	897.669	900.377	902.828
Control	72	32	normal	463.289	464.429	463.314	538.548	539.503	538.969	572.153	599.005	616.219	634.374	644.245	650.888	658.034	665.373	663.362	669.563	670.611	671.796	677.3	684.048	692.823	697.368	704.104	711.777	717.121	722.425	721.832	724.555	728.054	729.432	728.626	730.673	731.589	733.061	733.553	731.324	736.023	791.454	829.339	844.749	853.656	856.348	856.646	859.104	857.332	858.292
Control	72	33	normal	461.476	463.184	459.636	559.068	561.662	559.787	596.665	626.862	649.552	671.007	682.05	691.424	699.554	706.285	708.613	714.752	716.342	718.35	724.298	735.964	748.588	757.601	766.195	775.061	784.194	788.439	790.842	794.624	798.671	802.796	803.442	804.632	809.694	811.853	809.573	810.259	816.209	887.768	935.392	954.995	964.714	970.779	970.213	973.153	973.828	972.167
Control	72	34	normal	462.373	462.946	461.537	565.702	566.418	565.811	610.122	639.11	662.125	680.856	689.923	699.841	705.191	710.51	712.239	717.368	720.681	720.43	728.828	741.5	756.818	763.901	771.698	782.565	789.265	793.697	796.27	800.838	806.724	808.494	810.238	811.39	815.608	817.21	818.561	816.87	822.475	890.323	944.559	967.828	985.114	992.726	995.91	1001.02	1000.81	1001.43
Control	72	35	normal	461.303	462.853	460.728	579.209	580.901	580.196	633.079	678.819	709.514	734.538	749.804	759.246	768.325	773.15	776.806	782.799	783.402	786.443	792.496	806.484	823.173	835.492	846.745	859.682	867.357	875.2	878.026	883.217	887.749	889.927	891.93	893.274	898.09	900.583	902.828	903.472	907.923	1000.94	1057.63	1083.73	1097.66	1103.24	1104.72	1110.58	1108.52	1111.17
Control	72	36	normal	460.864	461.867	460.629	602.067	604.55	604.854	673.829	727.368	759.688	787.54	802.084	813.716	823.321	830.211	834.614	838.908	842.496	844.008	852.328	868.861	889.983	901.246	914.119	927.762	937.092	944.869	948.946	952.948	959.854	964.914	966.236	968.253	973.613	974.306	977.162	977.908	983.473	1082.46	1149.18	1175.1	1190.72	1195.84	1196.7	1200.31	1201.47	1201.04
Control	72	37	normal	460.597	462.567	460.758	609.825	612.883	611.982	689.905	746.067	784.568	811.841	826.707	837.943	848.945	854.711	858.107	864.425	865.766	868.645	876.766	894.335	914.933	929.137	942.84	955.922	965.127	972.432	976.425	982.163	986.193	990.021	990.547	992.438	997.387	1000.09	1001.57	1001.84	1007.03	1112.1	1181.5	1205.4	1220.6	1228.35	1228.66	1231.19	1231.93	1232.29
Control	72	38	normal	461.553	462.165	460.315	621.797	626.319	625.708	721.588	791.728	837.975	867.933	885.973	898.444	909.143	915.302	918.794	925.279	929.393	930.482	937.366	956.961	978.039	993.762	1008.52	1022.38	1034.07	1040	1045.37	1049.65	1055.2	1059.93	1061.35	1061.58	1066.53	1068.95	1070.02	1071.03	1077.86	1188.5	1251.95	1274.98	1286.3	1289.96	1290.32	1294.03	1292.64	1294.49
Control	72	39	normal	461.883	462.807	460.728	600.906	602.49	602.799	669.878	720.689	753.663	778.644	796.625	807.205	815.995	825.193	827.418	835.923	837.592	841.327	849.176	869.421	888.054	900.71	914.081	927.861	936.023	943.565	948.061	954.393	960.415	964.537	966.271	969.705	973.668	977.414	978.916	980.514	986.078	1098.44	1169.79	1193.22	1206	1209.82	1209.39	1212.53	1213.52	1213.09
Control	72	40	normal	461.528	463.729	460.267	564.058	567.093	565.712	606.323	633.124	654.755	674.301	684.921	693.752	702.458	710.128	710.586	716.375	720.98	721.845	729.644	747.853	766.33	777.068	789.308	800.658	810.938	815.963	823.337	829.298	834.344	839.447	841.338	843.248	848.606	851.074	853.743	853.322	859.472	950.542	1013.94	1039.8	1056.18	1065.06	1066.79	1071.26	1070.91	1072.74
Control	72	41	normal	460.553	461.757	460.791	576.9	580.584	578.428	628.595	668.674	698.451	722.602	739.747	751.6	761.639	769.417	775.167	781.016	784.62	788.37	794.305	814.808	832.977	845.933	858.825	870.844	881.953	889.534	895.56	898.638	905.544	910.715	911.912	913.997	918.334	920.377	923.345	924.111	930.791	1029.96	1088.67	1106.31	1115.67	1121.41	1119.23	1121.95	1120.91	1120.27
Control	72	42	normal	461.982	463.001	460.706	555.908	556.413	557.707	590.797	618.329	640.844	659.454	672.209	681.52	692.688	695.513	699.59	705.294	708.126	711.006	718.023	733.711	747.968	758.863	769.993	781.347	788.962	796.905	801.815	807.019	812.268	816.251	818.665	819.195	822.629	826.451	825.679	827.25	832.857	914.88	967.246	981.628	995.462	999.007	997.921	1000.59	1000.35	1002.14
Control	72	47	normal	462.948	463.898	460.297	553.559	555.297	554.749	597.608	630.121	652.684	671.247	679.51	689.277	698.33	702.079	704.229	707.972	710.64	711.023	716.011	726.046	733.061	738.891	744.361	751.823	755.958	761.585	763.075	763.671	768.371	769.303	769.73	770.585	773.889	772.992	773.105	772.46	775.521	828.62	870.67	884.09	893.073	894.789	897.308	898.701	896.298	899.163
Control	72	48	normal	460.049	462.551	460.851	572.091	572.115	572.522	617.818	655.774	680.368	701.64	711.879	723.049	731.313	736.954	740.191	747.15	745.343	749.459	755.442	767.824	784.05	793.188	801.24	811.234	819.738	825.687	829.438	833.212	838.325	840.861	842.114	843.106	848.459	850.257	850.709	852.002	854.037	922.757	975.816	995.061	1006.13	1010.91	1011.3	1016.05	1015.71	1017.93
Control	72	49	normal	460.234	461.625	459.155	604.87	605.506	604.755	675.029	734.642	776.779	808.054	826.622	839.712	850.355	858.082	863.271	868.87	870.937	873.433	880.643	899.173	917.086	931.355	945.288	959.171	968.876	977.61	983.012	988.479	993.509	997.177	1001.15	1000.9	1005.35	1006.65	1009.86	1009.91	1014.75	1115.41	1171.06	1191.73	1201.29	1205.23	1203.99	1209.11	1207.22	1209.44
Control	72	50	normal	460.148	462.683	459.314	619.427	621.316	621.001	714.592	795.466	847.713	884.146	904.415	917.939	933.231	938.134	942.027	947.569	948.851	951.598	959.008	974.19	995.717	1010.97	1026.52	1039.52	1049.97	1057.42	1060.75	1065.11	1070.34	1073.43	1073.83	1076.03	1079.61	1081.52	1082.15	1083.26	1088.65	1210.25	1268.59	1282.15	1292.8	1293.28	1293.31	1294.44	1293.11	1292.9
Control	72	51	normal	461.145	460.515	460.864	625.235	628.664	628.159	718.957	791.3	838.966	870.478	889.089	903.871	916.576	923.531	928.929	935.56	936.618	939.823	946.569	967.631	986.152	1002.88	1015.37	1030.97	1040.33	1047.49	1053.92	1058.56	1063.32	1066.69	1068.32	1069.24	1075.15	1075.97	1079.35	1081.4	1084.65	1211.83	1283.29	1306.15	1317.76	1324.69	1323.65	1326.88	1326.15	1326.78
Control	72	52	normal	462.128	461.205	459.055	587.6	588.713	588.422	637.124	675.469	703.157	723.641	736.467	747.568	756.731	763.402	767.915	773.366	774.071	778.697	786.664	804.258	822.465	833.112	846.236	857.583	865.474	872.807	876.465	881.793	887.623	889.337	892.28	893.85	899.035	899.926	902.017	904.271	907.64	1011.35	1088.88	1121.45	1141.22	1150.44	1152.5	1159.24	1158.03	1162.51
Control	72	53	normal	460.139	461.782	459.575	601.394	603.869	602.14	659.563	708.76	743.043	769.87	784.652	798.303	811.114	818.452	821.143	829.477	831.281	835.489	841.437	862.226	882.623	896.316	909.957	923.401	931.972	940.07	944.946	951.633	956.087	960.263	961.891	963.314	968.748	970.443	972.876	974.694	979.238	1097.64	1178.44	1206.91	1224.23	1233.23	1235.92	1241.17	1241.94	1243.19
Control	72	54	normal	460.393	462.2	459.703	606.584	607.808	606.303	680.407	746.622	792.731	824.123	843.863	857.257	867.066	873.282	878.24	882.434	884.568	888.444	892.311	911.862	932.438	947.285	963.753	975.577	984.671	993.15	998.53	1002.7	1007.6	1010.87	1011.37	1014.16	1017.58	1019.87	1021.72	1025.21	1028.61	1148.43	1215.14	1237.12	1253.2	1259.02	1257.64	1264.2	1263.47	1265.25
Control	72	55	normal	460.431	461.717	460.759	614.611	615.441	615.311	690.682	755.462	803.731	838.694	860.828	875.763	891.378	897.875	904.849	911.679	913.14	917.296	924.193	945.546	967.24	983.17	1001.02	1016.96	1030.34	1037.27	1044.96	1050.72	1055.82	1060.23	1063.34	1064.42	1068.66	1072.01	1073.97	1077.04	1081.77	1215.86	1279.48	1297.27	1307.31	1311.45	1310.22	1313.79	1312.92	1313.69
Control	72	56	normal	461.263	461.562	459.88	573.24	574.918	574.742	611.084	644.523	670.282	690.54	705.37	716.889	728.178	734.923	742.69	748.385	750.243	755.469	762.122	782.194	801.194	811.225	822.676	833.379	843.002	851.645	856.987	861.593	869.124	871.846	876.218	877.971	884.066	886.781	889.471	889.387	893.565	1008.02	1069.34	1086	1096.79	1100.09	1098.23	1101.21	1099.31	1101.47
Control	72	57	normal	460.239	461.961	460.119	556.676	556.556	555.447	588.043	614.034	634.306	652.82	662.461	674.77	683.302	689.984	695.989	701.805	702.061	707.852	714.944	730.871	745.414	754.614	763.625	773.68	780.672	786.81	792.433	795.074	802.355	804.943	808.595	809.485	814.464	816.607	817.266	820.471	822.793	921.462	975.3	988.255	996.824	1000.53	997.748	1002.63	999.436	999.081
Control	72	62	normal	461.178	462.237	459.861	553.96	556.134	554.258	594	623.673	643.032	659.704	667.395	675.388	681.703	688.321	689.944	694.937	694.81	698.978	703.039	712.812	723.737	730.438	737.417	744.515	747.999	754.632	754.038	757.44	762.082	763.166	765.572	766.298	768.616	767.145	769.492	770.79	773.259	826.639	870.26	885.314	894.51	899.616	901.577	903.622	901.697	904.269
Control	72	63	normal	459.98	461.271	459.309	583.421	586.283	585.807	639.381	681.234	707.953	729.736	743.397	753.849	763.24	768.895	774.756	778.031	778.852	783.505	788.864	800.695	816.405	824.573	833.351	842.954	851.455	857.641	860.003	863.965	869.16	871.119	871.583	874.298	877.245	878.1	878.111	880.38	883.847	958.071	1011.9	1029.65	1041.18	1044.74	1045.81	1048.2	1046.5	1048.81
Control	72	64	normal	459.625	461.349	459.044	590.366	592.387	592.204	646.173	696.046	733.186	763.912	780.648	797.236	810.093	819.052	824.94	830.908	832.877	837.764	843.212	862.35	879.97	895.953	910.057	923.701	936.938	947.459	950.771	958.081	963.882	966.606	970.15	972.457	976.402	977.022	978.469	982.512	985.719	1100	1156.49	1171.62	1181.71	1187.34	1186.16	1189.07	1186.52	1188.3
Control	72	65	normal	460.493	462.408	459.256	602.162	603.547	602.76	667.035	723.766	764.003	799.243	817.195	834.816	847.681	856.046	861.728	869.427	869.193	875.114	880.993	897.075	915.134	929.814	942.105	956.539	966.442	976.339	979	983.831	991.265	993.794	995.667	996.246	1000.5	1000.75	1003.29	1005.59	1009.8	1137.53	1195.69	1210.48	1218.77	1222.41	1222.23	1225.07	1222.32	1223.55
Control	72	66	normal	460.126	460.222	458.728	617.369	619.064	619.352	698.158	757.167	794.695	821.659	835.791	847.925	859.158	867.359	870.905	876.651	879.348	884.231	890.015	906.982	925.523	940.071	952.416	964.34	973.882	979.731	986.027	989.85	994.942	996.849	999.423	1001.86	1005.9	1005.22	1009.18	1012.35	1016.92	1132.83	1205.62	1233.78	1248.35	1258.15	1259.53	1262.57	1264.42	1267.04
Control	72	67	normal	460.215	462.245	457.636	661.164	664.797	664.912	778.196	868.237	925.907	967.685	989.957	1008.25	1022.71	1032.28	1038.99	1044.9	1047.88	1051.87	1056.68	1077.55	1099.01	1115.05	1131.05	1145.71	1157.02	1167.7	1169.83	1174.98	1180.68	1182.54	1184.7	1185.54	1190.6	1190.1	1193.83	1197.8	1202.35	1355.32	1435.96	1460.64	1473.72	1479.75	1480.9	1483.66	1481.81	1483.34
Control	72	68	normal	460.779	460.45	459.701	602.523	605.844	604.578	660.073	709.167	742.832	771.653	786.598	801.689	814.851	822.479	827.519	836.688	839.615	842.985	850.947	872.578	894.982	908.092	921.729	936.751	946.198	952.899	957.751	964.535	969.899	972.397	974.465	976.845	981.232	983.668	986.603	990.163	993.538	1132.28	1212.16	1239.12	1254.55	1261.84	1264.7	1267.82	1265.63	1268.61
Control	72	69	normal	460.899	461.865	457.606	593.622	595.321	595.331	649.15	695.601	729.164	755.328	772.466	784.425	795.942	804.761	808.949	814.421	817.366	821.569	829.109	849.209	866.614	880.496	894.33	907.084	917.128	925.256	928.146	933.937	939.447	941.414	943.028	946.905	949.988	950.895	953.473	956.79	961.846	1082.36	1154.29	1179.73	1197.83	1203.96	1206.94	1212.37	1211.53	1213.34
Control	72	70	normal	460.351	461.657	459.465	603.91	604.859	604.59	656.132	698.23	731.942	760.035	775.704	791.631	804.116	812.052	820.445	826.656	830.4	836.39	843.716	867.508	889.003	906.679	921.236	935.72	947.334	956.89	962.92	971.294	979.196	983.457	986.962	991.676	995.488	997.697	1003.05	1005.98	1011.48	1144.96	1227.03	1254.4	1272.33	1280.6	1282.03	1286.06	1284.34	1287.49
Control	72	71	normal	460.234	462.509	459.384	585.061	586.948	586.089	634.428	677.998	711.933	743.896	761.399	777.079	791.263	800.777	806.531	812.391	815.786	820.963	826.799	842.75	857.856	871.306	885.339	897.009	906.512	914.324	917.062	923.801	928.609	931.05	933.08	935.7	939.066	941.147	943.122	945.915	950.841	1074.31	1127.22	1141.19	1148.49	1152.21	1151.19	1153.61	1148.85	1152.12
Control	72	72	normal	461.001	459.756	458.195	563.979	563.457	564.272	596.094	624.391	647.681	669.407	680.434	695.361	704.867	712.36	717.22	722.946	726.363	732.779	737.867	754.883	771.538	780.675	792.939	803.227	813.196	820.656	824.665	831.231	836.209	839.904	843.588	845.427	849.872	850.787	854.469	857.681	861.733	971.224	1026.14	1043.2	1052.09	1054.35	1053.99	1055.95	1052.33	1054.79
Control	72	73	normal	460.868	462.505	459.492	548.849	550.113	550.227	579.149	604.407	625.768	644.01	654.177	663.826	673.923	680.056	685.402	690.096	691.857	694.181	702.207	714.74	731.19	741.277	749.327	758.634	768.002	777.148	779.708	785.116	791.284	794.489	796.396	797.709	802.417	803.842	805.905	809.24	811.573	905.256	954.593	966.785	973.967	977.038	976.032	979.059	977.107	978.165
Control	72	74	normal	459.848	461.874	459.386	544.804	545.7	545.93	580.681	612.097	635.014	652.592	665.323	675.362	684.782	689.839	691.878	697.763	698.684	703.141	707.824	722.475	736.815	747.371	759.8	773.347	781.653	788.767	792.815	799.01	801.41	804.882	806.714	808.975	812.132	813.193	816.02	815.116	819.202	895.756	941.218	952.843	963.97	964.644	964.323	967.085	964.09	966.669
Control	72	78	normal	460.82	459.565	460.31	563.381	566.557	564.323	601.823	634.163	659.719	683.255	693.327	706.692	718.286	724.284	727.532	737.152	735.359	743.412	746.788	761.542	777.152	791.234	798.545	811.967	818.887	827.856	831.818	838.433	842.989	845.738	848.889	850.735	853.437	855.32	856.808	858.614	861.304	953.51	1005.59	1022.88	1030.32	1033.02	1034.7	1036.89	1032.56	1036.13
Control	72	79	normal	463.41	460.763	460.234	565.093	565.362	565.889	602.553	633.727	659.053	680.682	688.816	699.725	711.377	717.847	720.301	728.298	726.338	732.7	737.678	751.589	765.054	775.812	783.63	794.041	801.334	808.276	811.733	816.269	820.023	822.572	824.082	827.2	829.19	831.352	833.775	835.925	838.044	924.043	979.341	999.888	1010.95	1015.73	1017.27	1019.78	1019.71	1020.85
Control	72	80	normal	461.444	459.224	459.988	586.286	586.164	584.904	633.969	674.004	705.672	733.964	747.664	765.064	775.952	784.201	787.211	797.857	796.835	804.214	809.305	824.173	839.847	850.843	859.987	871.447	878.923	887.047	890.766	895.752	899.679	900.26	904.242	905.334	907.613	909.424	911.581	913.045	916.15	1031.43	1087.57	1104.71	1113.66	1117.07	1116.98	1118.89	1117.63	1117.54
Control	72	81	normal	462.084	461.549	459.01	581.224	581.582	581.554	622.397	653.265	680.441	703.401	713.828	726.32	737.684	745.795	749.695	756.958	756.732	763.474	768.049	783.573	799.143	810.216	819.472	830.88	836.547	845.946	846.624	853.242	857.086	859.443	860.632	864.096	866.171	868.963	870.505	872.123	873.841	976.636	1040.88	1065.64	1080.7	1089.49	1091.84	1094.72	1095.33	1099.12
Control	72	82	normal	462.077	461.264	458.95	573.834	573.794	574.307	610.875	642.818	664.773	686.167	694.36	706.24	715.068	723.152	725.653	733.605	732.091	739.206	744.107	759.297	772.789	784.599	793.279	804.799	811.156	818.219	820.258	826.877	830.634	832.552	835.298	837.52	840.036	841.179	843.035	846.315	848.959	944.201	1008.29	1035.03	1051.49	1059.71	1064.44	1070.31	1070.86	1073.91
Control	72	83	normal	463.275	461.132	459.535	582.108	583.092	581.745	623.738	660.087	686.281	708.999	719.815	732.631	742.891	751.209	754.863	762.075	760.94	768.384	774.961	790.214	806.869	819.092	827.994	841.255	850.374	856.617	859.08	865.646	869.174	870.503	872.714	875.977	878.893	881.907	883.427	884.994	888.911	995.904	1066.33	1091.57	1107.51	1116.4	1119.7	1123.57	1125.9	1127.73
Control	72	84	normal	461.583	460.059	459.4	601.466	604.005	604.484	670.764	722.452	761.443	791.294	804.498	820.93	833.354	841.685	844.68	853.114	851.335	858.816	864.722	878.723	893.434	905.96	916.916	926.585	934.554	941.068	944.293	948.702	952.704	953.584	956.343	958.351	960.777	961.196	965.615	965.782	968.124	1086.38	1150.1	1171.7	1180.5	1183.84	1186.7	1188.03	1185.01	1187.91
Control	72	85	normal	462.529	460.498	457.987	591.726	593.616	592.492	634.432	670.555	699.021	722.725	735.198	748.888	761.323	770.994	774.305	784.156	784.454	792.388	800.236	819.133	837.797	850.932	860.81	873.901	882.355	891.309	896.09	901.713	908.387	911.165	914.427	916.806	921.277	924.175	925.936	928.39	933.279	1058.41	1132.17	1157.39	1170.97	1178.16	1179.55	1183.53	1183.27	1185.17
Control	72	86	normal	461.228	460.717	460.185	578.946	580.309	578.927	618.123	652.806	679.58	704.273	717.882	732.092	743.879	751.757	759.092	767.462	768.568	774.736	782.258	799.705	816.753	828.572	839.364	850.635	858.194	867.872	870.86	877.198	882.687	883.512	888.561	890.889	895.048	897.352	899.952	902.692	905.163	1027.1	1090.06	1108.96	1117.5	1120.53	1121.22	1124.2	1121.45	1124.05
Control	72	87	normal	461.438	460.823	459.801	562.697	562.548	564.148	597.669	628.644	653.084	679.231	690.968	703.1	715.825	724.651	727.971	736.176	734.962	741.987	746.186	759.063	769.795	781.769	789.109	799.892	805.993	812.542	816.603	821.4	822.933	825.161	828.113	829.944	832.498	834.828	836.925	838.208	841.058	947.242	994.15	1005.72	1012.93	1016.49	1014.55	1016.8	1013.24	1014.43
Control	72	88	normal	461.712	460.869	459.958	540.797	543.239	540.584	565.332	585.929	601.603	617.686	623.472	632.876	642.227	645.864	649.717	657.235	656.401	659.988	667.738	678.994	691.95	699.305	706.23	714.982	719.399	726.457	729.387	734.595	739.86	741.373	743.414	747.55	749.047	751.683	752.877	755.774	759.189	850.851	897.602	911.804	918.875	920.989	920.437	922.73	923.234	923.002
Control	72	93	normal	461.619	460.316	460.703	554.42	555.143	555.102	587.559	617.803	643.661	664.903	676.339	688.265	698.478	706.32	707.985	718.047	714.043	722.459	724.063	738.882	752.217	762.434	770.031	783.199	789.96	797.185	800.094	806.397	811.927	813.207	814.21	817.868	819.743	820.451	822.425	824.911	827.405	917.146	967.059	982.41	987.279	991.648	990.431	991.724	991.351	991.946
Control	72	94	normal	462.229	462.138	458.539	568.577	570.189	569.913	611.21	648.413	677.53	702.037	713.789	726.344	737.922	745.18	749.343	757.065	754.724	763.774	766.602	781.743	794.855	805.839	814.679	825.903	835.182	841.18	847.236	851.149	855.652	856.521	859.293	861.127	864.018	864.201	865.939	868.476	871.42	968.661	1022.06	1038.27	1046.46	1052.78	1051.07	1054.76	1051.69	1053.89
Control	72	95	normal	460.705	459.967	459.223	568.35	569.609	570.427	609.834	642.181	670.829	693.082	706.186	717.747	730.12	737.489	740.422	748.192	746.192	754.577	758.095	774.265	785.832	796.057	804.054	816.093	821.095	827.28	829.933	835.797	840.606	841.115	842.196	845.659	846.677	847.747	847.831	852.312	853.573	952.244	1009.95	1028.05	1036.92	1042.46	1043.67	1045.49	1042.2	1045.57
Control	72	96	normal	462.224	460.892	457.712	558.773	558.977	560.492	588.811	612.563	637.156	652.42	661.026	672.032	680.151	687.382	690.233	698.017	693.983	702.823	705.01	720.421	732.876	741.233	748.347	759.737	765.786	771.51	774.568	780.153	783.043	783.4	787.084	789.911	792.211	791.999	793.595	795.543	798.806	881.303	939.863	962.242	974.288	984.259	988.177	991.471	989.84	993.457
Control	72	97	normal	461.335	461.729	459.603	586.666	586.196	586.781	632.71	674.528	710.588	735.734	750.403	763.496	775.41	784.985	788.882	797.217	796.851	803.146	808.088	826.818	843.614	857.669	868.738	883.729	892.343	899.839	904.441	911.566	915.719	918.081	919.484	923.023	925.999	927.675	928.786	934.501	935.75	1045.48	1112.11	1138.11	1150.83	1159.76	1159.43	1166.04	1162.05	1165.34
Control	72	98	normal	461.509	460.068	458.676	573.078	573.702	573.993	609.412	640.18	666.837	687.192	699.554	711.375	725.007	732.49	736.581	745.535	743.778	753.66	757.855	774.287	789.694	801.244	810.884	821.573	830.708	835.534	840.513	845.747	850.858	852.269	854.722	858.132	860.097	860.669	862.246	865.767	868.545	979.293	1050.77	1074.19	1086.16	1094.72	1095.66	1099.33	1098.77	1099.57
Control	72	99	normal	461.294	461.259	460.39	574.544	575.678	576.859	621.7	660.009	692.476	715.446	728.109	737.213	751.941	757.031	762.268	768.423	766.164	774.088	776.708	791.563	803.467	812.882	820.607	831.282	836.997	842.695	845.555	851.643	853.125	854.185	855.082	858.004	859.077	860.313	860.722	866.487	866.225	964.256	1024.99	1042.94	1052.98	1060.7	1059.7	1062.88	1060.84	1063.18
Control	72	100	normal	461.594	461.639	458.388	586.223	587.508	587.785	630.328	667.845	700.037	723.651	737.42	750.734	763.791	769.862	776.057	784.261	781.469	792.155	795.376	811.723	827.426	837.058	846.186	858.209	864.987	872.086	875.059	881.531	886.179	889.606	891.206	893.212	896.429	897.308	898.526	901.96	905.954	1010.46	1076.18	1099.3	1109.85	1117.45	1118.95	1122.68	1121.56	1122.25
Control	72	101	normal	461.831	460.704	459.181	578.935	579.011	580.574	620.531	654.315	686.725	713.331	726.913	740.291	755.548	763.968	769.324	778.751	777.218	785.993	791.171	808.141	822.685	833.896	842.974	854.616	863.35	870.243	873.968	880.068	883.669	884.902	889.773	891.846	894.842	894.184	897.381	901.701	903.76	1019.13	1079.46	1098.32	1105.76	1112.15	1110.94	1112.45	1109.23	1113.39
Control	72	102	normal	461.97	461.052	460.434	555.216	555.952	554.965	586.088	615.465	640.369	661.103	671.718	682.528	694.72	701.815	704.55	713.146	710.238	718.107	721.53	733.319	744.615	752.672	762.125	770.088	777.171	782.163	786.732	789.843	793.448	793.245	796.082	798.239	801.228	801.911	803.147	806.88	811.341	900.45	950.727	967.56	974.18	979.066	977.992	980.397	976.629	978.508
Control	72	108	normal	460.371	459.406	460.703	546.728	548.492	549.661	578.774	609.14	634.229	655.088	663.829	676.719	687.637	694.166	697.67	703.748	703.886	710.683	713.243	724.757	738.209	748.52	758.225	769.778	776.691	785.136	786.227	794.147	798.347	798.649	801.343	804.668	806.621	808.33	806.445	811.839	813.499	899.035	950.592	962.315	966.352	971.582	971.202	971.381	969.123	970.054
Control	72	109	normal	463.403	459.64	458.69	547.37	548.37	548.425	579.106	603.201	626.476	644.606	653.668	665.48	676.086	679.999	686.097	691.487	690.78	698.704	699.853	714.718	726.934	740.351	745.968	757.948	766.345	771.126	775.224	781.829	786.662	785.832	787.528	793.373	794.175	796.346	796.986	800.996	804.317	891.807	945.918	963.909	967.175	973.188	973.168	973.837	973.195	973.608
Control	72	110	normal	462.454	460.281	459.373	544.146	545.864	545.701	569.588	590.046	606.981	624.582	632.384	638.545	648.934	655.584	658.007	663.896	663.941	670.927	673.568	686.947	697.553	706.931	715.282	726.201	732.124	737.208	739.309	744.116	749.103	751.015	753.205	755.665	759.618	761.398	761.071	764.918	769.151	851.447	908.975	928.06	935.688	941.942	941.969	944.985	944.312	945.907
Control	72	111	normal	462.527	459.747	459.472	554.756	556.354	557.461	585.684	610.992	633.874	654.03	663.712	673.108	683.526	690.6	694.677	700.198	698.788	708.647	709.245	727.042	740.348	752.58	763.655	775.768	782.259	790.85	794.687	801.141	806.003	806.989	809.579	813.298	816.299	818.271	819.308	824.552	827.561	913.99	974.932	998.261	1006.66	1015.54	1015.63	1018.04	1014.74	1018.17
Control	72	112	normal	461.968	460.852	460.537	587.924	590.129	591.036	645.719	696.991	738.358	768.098	784.045	800.008	812.552	820.519	825.954	833.007	830.911	841.001	842.21	857.601	872.69	886.674	898.286	913.823	922.26	929.228	932.044	937.861	942.798	941.313	945.063	947.644	949.59	950.789	951.134	955.547	958.231	1065.33	1127.06	1145.23	1151.12	1156.54	1157.45	1158.16	1156.66	1157.82
Control	72	113	normal	461.877	460.648	457.741	582.489	584.07	585.51	631.869	675.655	713.987	743.707	759.237	776.577	788.968	799.35	804.802	810.443	811.666	821.655	823.468	841.302	856.482	870.995	884.613	898.487	908.595	915.765	918.773	926.169	929.99	931.598	931.222	937.099	938.932	939.362	939.257	944.132	949.571	1065.04	1126.21	1146.21	1150.32	1158.01	1156.88	1157.87	1155.31	1157.41
Control	72	114	normal	464.004	461.658	461.849	548.657	549.024	550.276	578.821	600.278	621.454	637.226	644.507	654.281	661.133	668.114	672.013	677.452	675.573	684.631	684.225	695.683	704.485	713.547	718.328	727.849	732.372	734.023	735.479	740.782	743.91	743.466	744.442	749.453	748.193	749.903	748.862	753.208	755.515	825.436	878.3	898.065	905.946	914.43	913.696	916.921	914.421	918.234
Control	74	4	normal	461.039	462.87	461.191	539.101	542.245	540.079	563.852	588.881	607.064	619.645	628.784	639.34	648.032	646.914	659.587	658.999	662.116	665.47	668.747	682.331	694.481	705.163	714.072	721.815	729.66	737.451	739.741	745.485	746.599	753.987	756.845	760.315	763.444	762.082	766.959	770.034	772.101	837.177	894.952	910.738	917.998	923.448	927.289	926.631	927.125	924.707
Control	74	5	normal	459.545	462.513	460.168	548.447	551.073	547.667	580.952	610.12	629.966	644.549	654.257	664.81	672.627	673.354	683.273	683.126	686.379	691.071	692.436	703.91	716.065	724.329	731.43	737.349	747.122	749.026	753.407	756.446	759.376	763.313	764.623	765.799	769.177	769.629	771.99	774.188	777.265	855.817	906.653	922.317	928.555	934.945	934.981	937.391	934.771	932.64
Control	74	6	normal	457.746	460.998	461.093	567.25	569.986	568.007	604.697	645.045	672.165	692.503	708.58	721.593	733.094	736.487	746.685	752.595	753.215	759.168	763.466	780.955	800.496	815.549	830.287	844.164	856.955	863.988	873.004	879.461	883.978	890.296	893.803	899.301	902.215	903.851	908.116	911.43	916.033	1025.09	1093.82	1116.15	1125.51	1129.33	1133.95	1134.53	1131.58	1131.84
Control	74	7	normal	460.166	461.85	460.258	557.162	559.315	556.444	584.901	611.313	631.525	647.02	658.617	670.529	680.074	680.557	692.964	694.343	697.179	702.386	706.13	722.677	738.434	750.842	762.473	773.054	784.279	790.142	794.295	801.574	805.527	813.478	814.76	819.809	824.102	824.785	830.156	832.496	835.547	927.768	999.251	1024.3	1036.46	1042.87	1046.43	1048.45	1046.99	1044.86
Control	74	8	normal	460.092	460.757	459.588	606.154	608.984	607.816	678.125	740.335	777.916	802.665	820.168	836.869	847.088	849.609	862.33	865.645	867.591	872.683	876.165	891.801	911.764	924.927	938.116	949.199	960.087	967.33	973.982	977.496	983.223	987.099	988.85	992.62	994.87	995.123	1000.21	1002.19	1005.82	1114.19	1185.29	1205.88	1214.23	1219.98	1219.98	1222.44	1220.65	1220.9
Control	74	9	normal	458.205	460.132	460.159	605.211	607.99	606.037	682.383	750.934	795.701	824.988	843.792	860.013	873.269	875.943	887.606	889.17	892.377	897.421	901.412	917.253	938.102	951.574	966.917	978.325	991.283	999.038	1002.74	1009.9	1012.22	1018.1	1019.1	1023.01	1025.93	1027.66	1030.21	1034.1	1036.56	1152.58	1216.46	1233.35	1240.91	1243.86	1246.66	1246.67	1244.46	1241.02
Control	74	10	normal	459.501	463.012	461.647	582.312	584.034	582.745	638.635	694.459	728.387	750.776	768.466	783.628	792.685	795.49	805.912	809.788	811.629	816.601	821.504	836.874	853.264	867.518	880.609	891.494	903.437	909.732	915.936	920.714	925.973	929.842	932.943	937.339	938.911	939.203	942.739	944.957	948.158	1042.87	1108.1	1126.97	1136.19	1141.42	1144.09	1143.48	1142.18	1140.06
Control	74	11	normal	460.16	462.4	460.488	544.179	546.238	543.427	568.227	593	609.119	619.589	630.596	638.879	646.257	647.283	656.216	659.16	660.61	664.644	668.02	680.15	694.3	704.011	711.781	719.889	728.184	732.3	737.693	743.036	746.575	752.938	755.067	758.567	761.959	762.203	766.039	770.501	771.821	834.201	893.765	911.626	919.551	926.285	928.095	931.714	930.185	928.285
Control	74	12	normal	460.754	463.942	461.458	541.934	544.851	542.004	568.259	592.771	610.364	620.404	629.139	636.13	646.124	643.652	653.262	654.653	655.972	659.517	663.978	675.219	688.671	695.344	701.964	708.739	715.232	718.314	721.309	724.82	727.542	733.809	735.542	737.043	741.222	738.593	744.557	745.748	747.74	807.676	860.68	877.71	885.384	889.086	892.781	894.08	891.813	890.604
Control	74	18	normal	460.177	461.657	461.949	548.551	547.92	547.94	576.056	607.34	631.244	646.146	660.597	673.847	681.606	686.365	693.795	696.649	699.86	704.308	707.068	719.028	731.161	740.123	751.859	762.38	771.072	777.743	784.442	790.629	793.581	798.172	799.836	803.848	806.11	807.022	809.672	813.613	815.763	893.257	940.555	954.112	960.649	964.19	965.687	967.324	964.312	963.881
Control	74	19	normal	460.02	460.03	462.093	557.189	558.132	556.966	589.06	621.048	646.387	658.944	674.206	684.545	693.264	697.913	707.034	709.017	712.832	714.506	721.457	732.612	748.428	758.522	769.606	780.913	789.29	798.34	804.73	810.924	814.234	820.313	821.277	825.71	827.25	827.783	832.76	834.769	837.474	925.882	985.173	1001.55	1012.64	1017.97	1019.97	1020.97	1019.76	1019.97
Control	74	20	normal	459.551	461.917	461.676	561.75	562.787	561.876	596.576	633.019	655.33	671.291	684.232	695.678	702.324	706.963	715.797	717.921	720.662	724.667	727.371	740.491	755.803	765.984	774.662	785.073	792.536	799.422	802.708	808.06	810.267	816.533	817.796	820.074	824.734	823.233	825.832	829.92	832.364	922.558	982.641	1003.6	1012.23	1016.58	1017.64	1019.59	1020.25	1018.71
Control	74	21	normal	460.456	461.005	462.321	561.494	561.209	562.859	589.753	619.582	642.185	655.688	669.133	679.967	688.173	691.441	700.829	703.951	708.28	711.43	715.793	731.243	747.997	759.741	774.621	783.622	795.06	800.888	807.529	812.717	817.305	823.891	826.052	829.711	831.516	833.246	837.643	840.623	843.524	938.49	1011.69	1042.04	1057.32	1064.33	1069.05	1071.76	1071.52	1070.72
Control	74	22	normal	459.443	460.977	461.6	573.827	574.711	573.582	614.165	649.707	676.159	689.578	704.761	714.429	722.301	726.952	735.27	737.819	740.722	745.618	750.7	764.38	780.655	791.663	803.362	813.778	823.303	829.692	835.047	842.062	847.658	852.662	853.523	857.365	860.351	860.764	864.741	867.91	869.836	960.538	1031.08	1060.82	1073.2	1083.04	1089.9	1092.01	1093.96	1091.51
Control	74	23	normal	460.905	461.883	461.389	628.939	629.315	629.274	720.236	798.519	845.518	875.612	897.995	913.563	926.335	930.92	942.463	945.807	949.928	953.454	958.434	977.457	996.588	1011.59	1027.31	1041.92	1053.11	1061.85	1068.85	1074.33	1076.98	1083.26	1084.71	1088.01	1090.94	1091.87	1095.1	1097.92	1101.12	1218.69	1294.8	1317.58	1328	1332.25	1333.15	1332.65	1332.66	1331.24
Control	74	24	normal	460.387	460.095	460.995	605.5	606.813	606.178	673.013	738.066	782.164	809.552	831.466	848.167	860.216	864.413	876.557	878.077	882.689	885.957	891.789	903.487	919.391	930.562	942.994	954.949	964.578	971.294	976.006	981.434	983.919	987.814	988.039	991.958	993.412	993.256	997.506	998.513	1002.58	1115.6	1178.22	1195.33	1200.69	1204.18	1207.06	1207.26	1205.52	1204.08
Control	74	25	normal	459.408	461.221	462.576	572.762	573.375	572.584	617.252	660.152	692.092	708.968	722.73	737.99	745.193	750.005	759.334	761.611	766.704	768.876	773.642	786.748	802.852	812.027	823.006	831.66	839.992	845.93	849.866	854.155	857.068	861.971	862.629	867.637	868.082	867.269	871.226	873.924	877.601	967.922	1032	1050.05	1059.03	1061.62	1065.78	1065.24	1064.63	1063.96
Control	74	26	normal	460.285	460.606	462.96	559.211	559.267	559.118	596.142	631.258	653.431	664.944	677.829	688.563	693.465	694.622	704.076	705.439	709.463	710.706	716.367	730.024	746.408	756.376	768.525	776.64	784.267	789.668	794.652	801.462	804.621	810.983	812.115	814.846	817.872	818.194	822.167	823.379	825.954	896.682	955.858	979.142	988.797	995.787	1002.09	1002.81	1001.46	1000.31
Control	74	27	normal	460.811	461.202	461.167	552.544	552.188	550.743	582.507	610.503	629.902	639.22	650.131	657.141	664.016	666.144	672.436	674.035	677.31	679.429	685.281	695.735	708.597	717.912	726.579	733.403	740.948	744.165	749.151	751.144	754.231	759.173	760.023	762.696	766.002	764.648	769.235	771.339	772.632	832.982	890.566	912.565	922.157	929.541	931.964	933.793	935.479	932.797
Control	74	28	normal	461.769	460.758	463.079	542.466	544.419	543.062	572.776	598.243	614.673	623.316	631.816	639.768	645.918	645.227	653.254	654.136	657.377	658.245	663.165	670.731	682.021	687.626	696.807	701.477	707.821	709.83	713.658	716.375	719.535	722.442	721.094	724.031	725.923	725.952	726.293	728.529	731.117	779.675	825.836	843.01	853.587	859.312	863.146	864.202	864.654	864.703
Control	74	33	normal	458.929	460.309	459.33	553.231	553.371	552.868	582.349	614.597	638.628	654.728	671.071	682.194	691.321	695.95	706.683	708.085	711.229	715.38	719.486	733.157	748.338	758.46	772.563	784.853	794.133	801.789	809.175	815.327	817.43	824.472	828.647	831.299	835.449	837.509	840.004	843.168	846.513	925.431	981.325	999.094	1006.49	1009.47	1012.36	1011.43	1011.84	1011.25
Control	74	34	normal	459.586	462.492	460.632	551.318	551.057	550.099	578.198	610.65	629.817	641.94	654.164	665.791	671.06	675.117	682.648	682.001	687.23	691.542	694.919	705.555	719.673	726.781	734.905	745.921	750.43	754.604	761.26	765.806	767.651	771.898	774.189	778.104	780.436	779.3	783.945	786.235	788.354	865.01	922.095	940.432	950.036	954.299	956.372	957.261	957.798	957.782
Control	74	35	normal	459.269	461.463	460.434	562.56	561.832	562.325	587.127	618.724	637.62	651.671	663.807	676.433	683.359	687.892	697.484	698.404	701.597	707.279	710.499	725.289	742.592	753.734	765.431	774.586	783.716	789.004	793.654	800.173	802.105	807.351	809.953	813.428	817.785	817.178	822.317	823.564	826.611	921.061	991.707	1020.64	1033.06	1041.8	1044.21	1046.88	1046.5	1046.7
Control	74	36	normal	459.397	461.671	459.861	569.97	570.873	569.24	601.573	632.259	654.539	671.531	684.707	698.905	706.566	710.266	722.993	724.525	729.207	735.056	738.655	757.344	773.976	786.203	798.754	809.56	819.813	826.641	833.957	839.071	843.096	848.786	852.7	856.076	861.06	862.579	866.61	869.129	873.403	978.696	1054.1	1080.79	1095.23	1103.36	1107.86	1109.37	1111.41	1109.33
Control	74	37	normal	460.232	460.58	459.93	581.838	582.049	581.137	623.923	666.695	691.595	708.546	723.258	736.861	744.177	749.047	757.93	761.788	762.812	771.061	773.363	789.451	806.434	820.081	833.011	844.251	854.649	859.403	866.472	872.566	874.265	882.504	883.651	887.019	890.339	891.577	897.224	897.957	903.673	1003.32	1079.28	1111.41	1129.66	1138.79	1142.77	1146.95	1148.93	1147.79
Control	74	38	normal	459.067	461.521	461.231	636.506	637.005	636.57	722.813	796.842	843.37	872.438	895.649	915.214	925.212	933.1	945.098	947.454	951.879	959.954	963.569	983.456	1005.81	1023.74	1039.29	1054.14	1066.31	1075.13	1083.2	1091.61	1094.68	1101.31	1105.2	1109.66	1113.01	1111.4	1117.55	1118.89	1124.49	1254.07	1336.65	1363.3	1373.75	1379.14	1381.28	1381.33	1381.84	1380.34
Control	74	39	normal	458.907	461.098	459.493	609.869	610.363	610.246	670.306	731.953	772.165	799.477	821.989	842.314	852.18	857.986	872.008	876.252	880.66	885.666	888.88	906.336	927.24	939.214	952.23	967.265	977.074	984.696	992.115	996.911	1000.42	1006.07	1007.91	1010.4	1013.67	1015	1018.32	1022.09	1026.53	1143.38	1214.36	1237.04	1244.99	1250.7	1252.25	1252.61	1252.46	1253.25
Control	74	40	normal	459.873	462.704	460.216	567.534	566.885	565.788	601.423	636.861	660.414	676.416	687.83	701.196	707.012	712.329	721.782	723.402	726.16	732.417	736.465	750.228	767.957	776.703	787.175	796.877	805.18	809.378	813.546	819.576	821.584	826.504	827.736	830.949	834.003	834.245	839.005	838.751	843.16	929.788	1001.75	1022.65	1032.54	1040.45	1042.39	1042.95	1044.46	1043.06
Control	74	41	normal	458.306	462.778	459.177	600.173	601.561	601.683	679.806	745.345	781.369	805.872	820.957	835.896	842.706	845.745	855.209	855.551	860.533	864.436	867.779	886.381	907.255	921.554	936.213	949.071	959.587	967.08	974.491	979.121	981.799	988.297	991.015	994.559	997.006	997.421	1002.44	1005.21	1009.09	1099.77	1169.44	1190.13	1201.15	1207.17	1209.76	1211.84	1210.06	1209.72
Control	74	42	normal	459.921	461.267	460.194	600.674	601.308	602.298	687.435	758.473	795.962	817.41	833.222	845.899	853.748	855.427	863.199	864.239	866.641	870.161	873.242	887.757	907.673	920.519	930.023	941.299	950.56	953.784	959.704	963.939	965.846	970.768	971.006	974.174	977.19	975.413	980.738	981.396	984.503	1067.98	1130.19	1149.65	1158.56	1161.3	1164.47	1166.69	1166.93	1164.05
Control	74	43	normal	459.911	461.403	460.422	578.888	578.001	579.109	647.512	709.374	745.165	764.33	779.23	791.643	796.197	798.284	807.49	807.154	809.088	811.355	813.894	825.521	839.617	848.928	859.912	867.813	875.701	879.622	883.109	885.122	888.773	891.53	891.924	894.444	896.315	895.887	898.735	899.294	902.477	979.12	1029.58	1043.63	1050.94	1054.68	1056.47	1056.01	1057.57	1055
Control	74	44	normal	460.086	461.679	460.878	557.196	555.842	556.932	602.349	647.816	675.501	688.893	704.048	713.274	719.043	719.643	727.041	728.065	729.583	732.701	734.875	741.474	753.713	759.404	769.617	776.355	781.462	785.037	787.444	790.576	791.95	794.019	795.99	796.583	799.752	799.395	801.54	802.727	804.642	866.22	908.321	920.872	929.324	932.905	934.357	933.395	934.808	933.891
Control	74	49	normal	459.529	460.916	461.017	559.395	558.948	558.322	597.441	636.95	660.94	675.457	689.875	702.178	704.506	710.311	717.592	722.501	720.599	726.173	729.964	742.886	757.331	767.069	779.74	789.369	795.596	802.05	807.274	811.604	813.206	816.987	818.268	821.81	825.023	824.908	828.166	830.258	832.813	910.241	965.678	986.955	998.079	1003.08	1007.67	1005.47	1006.66	1007.52
Control	74	50	normal	458.805	460.868	459.875	557.471	557.424	556.438	580.719	607.259	623.961	635.706	649.062	659.766	662.488	668.837	674.955	678.539	680.468	685.378	688.34	703.058	718.423	727.535	738.344	746.547	755.702	758.28	763.968	769.893	773.614	777.713	778.196	783.896	785.137	786.192	790.448	792.005	794.528	875.278	947.479	977.6	996.899	1004.08	1011.16	1013.88	1013.05	1014.45
Control	74	51	normal	459.953	461.445	461.87	561.467	560.379	560.24	587.024	616.662	636.784	647.799	661.515	671.588	675.678	682.957	690.918	693.558	696.335	700.274	702.945	717.755	733.386	745.364	757.799	768.503	777.447	782.253	789.102	794.615	799.001	803.871	805.703	811.523	814.252	815.317	818.041	820.633	823.487	909.277	980.594	1013.4	1032.77	1042.79	1051.88	1055.78	1057.55	1058.57
Control	74	52	normal	460.688	461.487	460.742	606.447	606.789	606.392	668.318	721.215	756.712	776.381	796.755	812.875	818.032	828.441	835.7	840.177	843.914	847.331	852.826	872.582	892.985	905.466	921.798	932.278	943.609	949.927	960.421	966.151	969.566	975.922	977.573	982.707	985.483	988.572	992.569	994.658	997.883	1108.56	1192.15	1227.62	1243.33	1252.41	1260.29	1261.05	1263.93	1266.27
Control	74	53	normal	460.163	461.75	460.619	617.877	618.062	618.42	684.944	747.124	786.302	813.024	836.017	854.656	861.376	871.406	882.391	886.866	892.245	895.438	899.036	920.659	943.523	958.679	977.864	990.916	1004.62	1011.99	1021.56	1027.02	1033.62	1038.03	1041.26	1046.96	1049.33	1051.91	1055.81	1058.92	1062.53	1189.3	1277.57	1309.18	1324.61	1331.41	1336.19	1338.77	1339.24	1340.16
Control	74	54	normal	459.775	461.24	461.087	594.961	596.914	595.155	637.648	682.964	713.375	734.301	753.036	770.59	777.045	787.734	796.659	802.271	805.732	811.888	817.339	837.709	860.645	875.798	891.158	904.323	917.986	926.087	934.572	941.064	946.245	952.47	956.136	959.872	965.642	967.23	971.307	975.263	977.422	1098.09	1190.49	1223.12	1238.96	1246.18	1253.38	1253.34	1254.94	1255.13
Control	74	55	normal	460.284	461.3	459.584	579.714	580.231	580.33	621.833	664.273	693.986	713.795	733.414	748.523	755.68	764.548	774.323	778.061	781.169	787.259	789.427	806.19	822.159	832.02	844.935	854.856	863.545	870.679	875.093	881.091	883.098	888.703	889.546	894.024	896.66	896.866	901.246	902.661	905.665	1018.89	1085.87	1104.12	1113.63	1117.38	1119.29	1120.52	1120.61	1118.93
Control	74	56	normal	459.537	462.118	460.5	583.637	583.099	582.129	629.939	677.436	709.224	731.501	752.412	766.48	774.802	783.51	791.761	796.942	797.468	805.776	808.346	823.843	841.712	852.457	867.044	877.873	888.007	893.2	901.227	905.292	910.263	915.309	915.72	919.801	923.541	923.831	928.537	930.474	935.274	1042.37	1105.16	1123.78	1132.46	1135.92	1140.24	1139.75	1139.37	1140.58
Control	74	57	normal	459.866	460.868	460.422	589.46	590.78	591.399	663.426	728.421	767.384	790.331	808.88	823.418	828.561	834.674	842.337	844.11	846.249	851.061	852.542	865.704	883.902	895.005	909.914	917.9	928.819	934.557	940.561	945.133	947.081	951.18	953.291	956.06	957.233	958.033	961.468	964.28	965.2	1059.98	1118.84	1135.22	1143.12	1144.47	1146.78	1147.52	1148.08	1146.32
Control	74	58	normal	460.969	461.472	460.156	572.202	573.424	574.118	631.377	686.095	718.802	738.03	755.162	767.562	770.099	776.161	784.087	784.241	784.462	788.296	789.058	798.287	813.646	821.432	832.71	841.729	848.594	852.532	855.313	858.646	860.724	863.798	863.997	866.523	868.491	867.541	871.425	873.682	874.415	954.415	1002.85	1017.92	1024.97	1027.94	1030.47	1032.27	1030.95	1029.87
Control	74	59	normal	458.807	461.684	459.774	546.882	548.193	546.368	583.008	617.852	639.796	654.373	666.837	678.674	681.997	687.617	693.001	696.109	697.416	700.764	702.684	710.866	722.603	726.938	737.808	743.166	750.597	752.885	756.804	759.94	762.36	765.311	766.189	767.147	769.651	768.995	772.549	774.223	777.369	845.13	889.375	900.713	908.578	911.49	913.286	914.049	913.582	913.234
Control	74	62	normal	460.129	462.706	460.915	534.093	532.911	532.648	551.935	570.481	587.513	596.006	610.862	621.945	623.705	631.003	638.265	640.243	642.74	648.22	650.15	660.787	677.319	681.967	692.928	699.696	706.63	710.869	717.205	721.355	725.232	730.477	732.227	734.603	737.882	738.383	745.062	743.717	746.621	823.041	873.444	888.449	894.47	897.49	902.298	900.424	903.309	901.387
Control	74	63	normal	461.203	462.415	462.707	527.924	528.963	525.587	543.125	559.808	570.843	579.82	591.211	599.044	599.097	608.475	613.362	614.882	616.492	623.331	623.583	634.731	646.576	652.363	662.524	666.645	671.502	674.531	680.314	684.955	687.422	691.901	693.124	696.562	697.826	699.518	703.193	703.732	705.282	768.226	825.099	844.478	853.928	857.78	862.786	862.431	864.618	865.487
Control	74	64	normal	460.777	461.385	461.728	543.159	541.796	540.829	566.296	592.17	606.477	617.31	628.425	640.163	640.221	649.03	653.655	656.724	658.456	662.751	664.492	676.272	691.655	698.29	708.675	714.971	720.66	725.522	729.71	732.926	733.477	737.864	741.384	741.498	745.904	746.442	750.692	749.047	753.919	823.872	885.994	904.155	916.136	919.586	923.405	925.016	926.755	925.91
Control	74	65	normal	459.196	461.659	459.136	576.481	575.812	574.298	609.572	643.4	669.225	686.812	703.889	717.841	725.104	735.553	742.865	748.342	751.04	758.987	761.099	780.34	800.958	813.575	828.466	837.545	849.553	856.848	865.082	870.524	874.948	880.537	883.585	887.627	890.936	892.605	898.702	899.078	902.645	1008.17	1085.82	1112.95	1125.6	1129.35	1134.78	1133.32	1137.57	1136.5
Control	74	66	normal	460.713	461.241	460.541	607.759	606.802	607.079	664.407	723.645	763.134	790.778	817.34	835.4	843.628	854.822	863.662	867.676	873.542	878.783	884.403	905.418	931.256	948.276	967.126	982.883	997.06	1007.08	1017.01	1025.34	1030.6	1036.89	1040.26	1043.59	1047.29	1049.35	1057.11	1055.88	1061.79	1187.35	1269.27	1298.98	1312.29	1317.54	1323.68	1325.23	1326.84	1326.24
Control	74	67	normal	461.49	462.48	461.129	605.153	603.41	603.655	658.126	711.111	745.749	768.289	788.466	803.826	811.434	821.45	828.943	833.307	834.504	843.263	843.778	865.576	892.945	907.378	925.152	937.559	950.861	958.923	969.652	976.699	982.344	989.409	994.004	998.055	1000.88	1003.03	1009.39	1009.85	1014.88	1135.34	1220.16	1256.3	1275.17	1284.67	1292.52	1295.04	1299.27	1300.05
Control	74	68	normal	459.597	461.057	461.008	622.431	623.882	622.168	695.061	760.979	804.056	831.167	857.036	874.269	883.127	893.722	902.36	907.653	910.468	917.018	920.635	940.927	965.017	979.554	998.98	1010.91	1024.12	1031.8	1042.42	1048.55	1055.02	1058.5	1062.46	1066.51	1069.43	1072.81	1078.33	1080.72	1084.68	1216.15	1301.6	1334.68	1352.64	1361.7	1369.2	1371.12	1374.17	1375.43
Control	74	69	normal	459.836	461.184	460.11	638.446	639.59	638.152	721.472	796.978	848.007	879.046	908.541	931.447	939.779	953.531	961.385	967.569	971.464	979.381	982.358	1005.33	1033.26	1050.1	1071.99	1086.32	1103.67	1113.18	1121.97	1129.2	1132.92	1141.38	1144.42	1145.87	1152.9	1154.3	1159.95	1160.22	1167.21	1315.55	1402.33	1431.12	1444.69	1448.58	1454.44	1453.7	1455.48	1454.13
Control	74	70	normal	458.663	462.519	459.434	587.344	585.405	586.493	634.044	679.319	711.797	733.837	754.765	771.726	777.002	786.803	796.517	799.07	801.18	808.047	809.531	820.823	835.892	843.773	853.241	859.885	867.612	869.613	876.573	879.123	880.665	885.794	886.201	888.884	890.034	890.954	895.753	895.82	901.719	1015.03	1072.21	1087.25	1093.66	1094.11	1098.06	1096.67	1098.04	1097.09
Control	74	71	normal	460.08	462.093	460.136	578.821	579.108	577.842	618.92	659.342	686.484	705.798	726.184	741.623	747.648	757.111	766.452	768.667	773.28	779.206	782.553	799.667	820.225	830.579	847.036	856.023	866.557	874.659	882.546	888.192	894.063	898.378	901.927	905.738	910.135	912.338	917.758	918.485	924.563	1037.72	1104.36	1124.51	1133.83	1139.32	1143.32	1141.36	1146.07	1143.28
Control	74	72	normal	459.294	461.404	460.156	569.479	571.013	567.393	607.985	646.681	673.902	691.243	709.879	725.29	730.266	739.137	747.436	749.099	752.933	759.334	762.848	776.764	795.079	803.864	818.983	826.582	838.57	844.733	852.52	856.005	860.852	865.64	868.033	872.325	875.296	877.255	881.971	882.809	886.392	988.89	1050.54	1066.74	1076.43	1078.33	1081.38	1080.3	1081.4	1080.29
Control	74	73	normal	459.488	462.024	459.184	554.864	554.444	553.785	590.225	623.282	644.746	661.34	677.734	690.06	693.904	701.788	708.362	711.032	710.471	717.654	719.905	728.641	743.835	750.224	760.598	767.88	773.979	778.618	782.825	787.205	789.403	791.931	794.747	796.325	799.874	799.907	805.215	804.895	809.419	898.43	948.603	963.447	971.875	972.773	974.726	974.09	976.641	974.004
Control	74	74	normal	459.951	463.295	460.629	535.802	533.634	532.518	555.436	577.476	592.859	600.366	613.835	623.222	625.388	631.642	637.822	640.123	640.796	646.368	647.084	657.012	670.062	673.695	682.679	688.166	694.304	697.125	701.674	704.413	707.682	710.218	710.951	714.118	715.386	717.118	720.38	720.306	722.887	793.101	842.484	857.323	865.087	867.019	870.45	870.907	873.386	871.192
Control	74	77	normal	461.472	461.011	459.156	530.994	529.729	528.19	544.569	562.032	574.355	583.832	595.906	606.158	608.756	616.558	621.29	625.981	626.454	632.896	634.318	644.815	656.535	665.135	672.98	677.234	686.255	689.708	693.956	696.596	701.438	703.921	707.815	711.324	713.308	713.774	718.454	718.512	720.692	796.183	847.758	863.144	870.717	873.531	877.199	874.736	879.842	876.565
Control	74	78	normal	460.064	460.187	457.611	543.957	540.901	542.149	565.219	591.583	609.578	621.461	637.502	647.877	650.92	660.663	666.661	669.8	672.512	678.9	679.866	693.685	707.308	717.427	728.331	734.791	743.987	750.999	755.512	761.162	765.072	769.807	771.843	773.965	778.628	780.016	783.36	784.487	788.006	881.908	935.981	953.149	963.015	964.896	970.064	968.091	971.202	970.33
Control	74	79	normal	460.618	459.264	459.45	544.406	542.635	542.594	563.499	585.511	601.031	609.459	624.318	633.479	635.909	643.787	648.809	652.664	654.351	658.763	662.094	673.393	685.776	695.21	704.259	709.118	715.871	720.843	727.476	730.502	735.239	739.548	740.396	743.882	746.596	748.509	753.941	753.123	755.759	837.356	896.131	914.368	925.935	930.744	936.097	935.273	938.212	938.377
Control	74	80	normal	460.168	459.827	459.03	565.16	563.327	563.807	593.838	627.776	648.492	663.525	678.232	691.5	695.535	705.122	711.893	714.994	719.459	724.628	726.83	742.348	757.778	771.8	784.177	791.503	802.283	807.665	814.332	816.878	821.724	824.98	827.632	830.743	833.668	834.698	840.412	841.039	844.369	941.345	1018.53	1041.56	1053.36	1057.21	1061.82	1061.37	1064.51	1063.31
Control	74	81	normal	459.6	460.315	458.125	594.327	592.533	594.506	642.877	693.115	731.964	754.075	778.172	795.575	800.441	814.319	822.745	826.255	829.597	838.698	840.593	860.917	880.964	899.3	916.66	928.727	943.702	951.557	960.096	967.405	973.333	977.716	981.846	983.607	988.199	991.204	996.321	997.538	1001.88	1122.71	1198.45	1222.33	1234.96	1240.95	1244.76	1245.01	1247.03	1248.53
Control	74	82	normal	460.018	460.7	460.231	582.854	581.178	580.864	620.071	658.018	685.555	704.141	721.799	736.626	740.38	750.835	758.227	761.31	765.233	769.466	773.836	791.504	810.008	826.805	843.403	853.162	867.139	874.167	882.195	888.3	894.676	900.731	903.568	908.444	911.405	914.127	919.801	920.513	925.174	1028.75	1102.98	1136.23	1156.94	1167.74	1175.91	1179.76	1186.56	1187.71
Control	74	83	normal	459.961	460.591	457.772	634.3	634.408	635.46	716.325	791.512	837.223	866.017	894.481	910.835	922.422	934.466	942.85	947.122	951.01	958.91	961.826	980.421	1003.77	1020.18	1037.79	1050.21	1063.39	1073.91	1083.01	1088.57	1093.95	1097.86	1099.94	1104.72	1107.72	1109.48	1115.26	1117.39	1121.71	1255.6	1341.05	1370.73	1385.54	1391.32	1397.21	1397.9	1401.67	1401.29
Control	74	84	normal	459.457	459.778	460.193	609.62	607.969	607.906	669.124	726.716	763.676	788.626	810.777	827.338	834.587	844.893	852.091	856.638	860.896	866.07	868.425	882.49	901.252	914.799	930.108	939.53	950.534	957.488	962.866	968.479	971.499	978.374	978.969	980.858	984.706	986.545	991.544	989.505	993.817	1106.09	1174.22	1198.54	1212.49	1216.24	1222.35	1221.69	1224.22	1225.64
Control	74	85	normal	459.853	460.317	459.152	602.337	600.811	601.985	662.036	722.574	764.843	791.891	818.08	836.827	842.315	853.944	862.034	865.457	867.591	874.261	875.862	889.457	905.249	920.553	934.034	943.816	955.841	962.525	967.691	972.67	977.756	980.858	982.609	984.124	987.744	987.849	992.194	993.323	997.159	1117.07	1174.11	1190.02	1196.1	1197.65	1200.59	1198.28	1202.06	1200.23
Control	74	86	normal	460.646	460.383	459.607	582.391	579.406	580.32	623.96	673.166	708.461	731.199	751.914	768.153	774.807	784.079	790.876	793.58	797.608	802.274	805.465	820.175	838.249	851.416	867.323	877.993	890.212	896.608	904.652	907.253	914.05	918.736	920.091	923.414	927.655	928.085	932.272	933.019	937.176	1048.65	1106.12	1122.73	1132.34	1134.56	1137.96	1135.5	1138.9	1137.21
Control	74	89	normal	461.881	461.625	459.062	536.828	533.901	535.616	556.098	578.535	595.72	602.031	616.475	623.475	626.865	636.06	638.845	641.017	643.097	648.557	649.574	658.287	667.745	674.297	682.771	686.07	692.511	696.805	700.979	703.07	704.708	708.496	710.137	712.215	713.643	715.655	720.138	717.853	719.686	785.433	830.746	844.235	853.328	856.361	860.234	858.248	862.07	863.782
Control	74	92	normal	461.385	462.64	460.248	532.569	530.705	530.205	548.607	568.586	581.473	591.307	605.031	615.192	619.351	625.866	634.445	635.304	638.138	642.231	644.54	655.96	666.915	674.213	685.232	687.732	696.215	700.694	705.363	708.781	712.469	716.417	718.368	720.669	721.891	723.661	727.915	730.564	729.084	812.17	860.908	873.557	877.087	880.216	884.989	884.519	885.824	882.667
Control	74	93	normal	461.886	460.503	459.788	547.092	546.283	547.344	575.588	608.204	630.541	645.56	661.753	674.013	677.511	688.037	693.632	694.308	698.92	706.192	704.522	718.149	728.678	736.541	749.692	757.655	765.759	768.608	775.217	779.167	781.624	785.437	788.722	790.62	790.127	794.082	795.856	798.528	800.435	889.449	935.979	951.973	958	958.69	962.306	963.403	963.869	962.827
Control	74	94	normal	460.4	460.809	458.179	551.501	550.286	551.3	579.774	609.108	628.131	642.004	654.621	668.136	670.425	678.437	685.708	687.038	690.422	694.051	696.998	708.202	721.426	728.55	740.303	745.77	754.265	756.729	762.3	764.096	767.778	773.128	775.106	777.527	779.368	782.606	783.87	785.787	787.995	873.205	924.534	941.895	949.147	951.613	958.001	956.86	958.286	960.208
Control	74	95	normal	460.996	459.964	459.713	553.382	553.817	552.658	581.326	612.289	630.889	643.504	658.312	668.886	671.429	679.95	685.567	689.098	689.928	696.606	695.953	710.783	723.15	733.337	744.007	751.046	758.426	762.018	767.575	771.203	774.209	778.61	781.529	783.12	785.352	785.32	790.231	793.319	793.568	875.362	934.269	954.617	964.046	965.612	971.523	971.713	974.106	973.195
Control	74	96	normal	459.943	460.554	458.293	593.036	592.015	593.617	644.432	694.717	730.155	755.431	777.644	794.845	798.738	810.49	819.66	821.906	827.118	833.926	835.319	855.489	877.966	895.576	913.839	926.701	940.645	948.964	958.547	962.741	968.353	975.004	977.907	981.114	984.155	986.866	992.653	994.599	996.65	1120.18	1196.41	1221.02	1231.8	1234.74	1241.82	1242.49	1242.81	1242.39
Control	74	97	normal	461.51	460.487	459.331	620.954	621.74	623.237	684.587	751.591	800.356	835.606	865.486	886.976	896.975	909.842	922.371	926.676	932.446	938.857	942.158	967.919	994.712	1019.83	1043.05	1060.4	1079.1	1092.83	1104.05	1112.99	1121.21	1128.27	1133.46	1136.59	1142.75	1145.64	1150.8	1155.64	1158.26	1314.92	1389.38	1415.84	1425.28	1428.5	1433.95	1432.97	1434.11	1435.75
Control	74	98	normal	460.591	461.903	458.716	600.804	600.762	600.818	651.55	704.314	739.287	766.254	789.588	808.33	816.126	827.843	837.978	841.483	844.935	853.429	853.341	874.118	895.326	913.43	931.976	945.26	960.162	969.697	977.608	984.08	992.577	996.494	1000.88	1004.16	1006.35	1011.22	1015.81	1019.54	1020.46	1149.02	1226.68	1252.3	1265.04	1268.07	1275.3	1275.41	1275.7	1277.39
Control	74	99	normal	460.764	458.599	459.494	605.083	603.209	605.496	658.879	712.697	745.569	769.907	793.335	807.841	816.334	825.363	833.266	836.843	839.286	844.64	847.969	865.383	887.014	900.361	919.375	929.816	942.217	950.251	959.277	961.654	966.052	971.433	974.201	977.225	980.465	983.089	986.202	988.085	992.206	1102.85	1170.4	1192.58	1206.6	1209.48	1215.5	1215.12	1217.61	1216.19
Control	74	100	normal	461.166	461.334	458.882	589.003	587.849	590.82	633.786	680.08	712.164	736.326	757.265	774.515	782.015	792.987	802.345	804.132	810.093	816.344	818.03	838.423	857.132	873.071	890.114	900.823	914.568	920.541	928.453	935.015	940.888	946.123	950.083	952.227	955.6	957.438	962.624	965.854	968.333	1087.56	1158.95	1179.5	1188.02	1190.16	1196.93	1196.18	1197.66	1197.93
Control	74	103	normal	461.445	459.621	458.135	536.242	536.332	536.66	553.83	574.623	589.694	597.474	610.449	620.076	623.551	629.328	635.476	638.234	639.599	643.916	645.189	656.588	667.693	675.065	684.29	687.651	695.487	698.529	704.29	706.01	709.346	715.131	717.934	718.32	719.471	720.801	723.453	725.418	726.956	798.662	852.796	867.75	879.571	881.082	887.661	886.613	889.629	887.935
Control	74	104	normal	462.094	462.785	460.471	536.384	534.605	535.284	557.734	583.771	599.336	611.605	623.281	633.364	635.773	642.244	649.406	649.844	654.478	657.725	658.372	668.796	679.394	683.895	696.661	699.116	706.139	711.6	714.695	717.401	718.965	724.573	727.281	728.591	728.065	731.179	735.573	735.929	734.936	808.02	852.507	865.03	871.644	871.709	878.622	879.005	880.094	879.274
Control	74	108	normal	459.688	460.946	458.498	541.858	540.903	542.82	569.151	603.186	621.729	640.168	654.926	665.628	669.913	679.198	685.95	685.966	690.101	695.739	695.229	707.407	716.561	725.304	736.247	741.231	748.711	751.976	760.26	763.104	766.088	769.79	772.395	775.409	775.053	775.91	780.556	782.368	782.366	858.206	899.231	912.032	917.303	917.583	921.92	921.211	922.675	921.976
Control	74	109	normal	459.198	460.941	458.993	562.823	562.121	561.948	605.027	647.542	673.863	691.852	709.135	719.19	723.352	732.467	736.615	738.161	743.153	743.839	746.272	755.182	768.104	776.682	787.451	794.482	801.446	806.496	810.39	812.94	817.265	818.384	822.173	823.08	824.269	824.321	830.546	829.764	829.867	902.925	946.566	963.06	967.824	970.471	974.891	973.844	974.575	974.834
Control	74	110	normal	459.969	460.237	459.298	552.217	550.794	549.999	581.179	611.213	627.468	642.028	654.827	666.237	668.323	679.126	683.454	684.887	689.279	692.222	694.111	704.014	714.528	723.727	733.456	735.285	742.793	747.416	751.141	753.597	758.533	760.615	764.169	766.056	768.083	769.939	771.605	773.99	773.727	846.123	888.56	907.666	913.663	916.238	918.981	918.646	919.842	921.681
Control	74	111	normal	459.252	460.178	459.191	573.916	572.972	573.178	614.651	660.632	692.825	718.25	737.926	754.945	761.83	773.027	779.576	784.134	787.491	792.591	796.392	811.578	826.002	841.173	859.695	870.608	881.516	891.061	896.823	902.701	909.481	912.413	916.404	919.356	920.96	921.784	927.164	927.5	930.849	1036.74	1096.97	1114.14	1121.52	1123.85	1125.93	1126.25	1128.37	1125.81
Control	74	112	normal	460.484	461.432	458.916	588.901	587.122	587.33	636.237	687.538	725.852	753.926	780.584	798.025	807.111	821.29	827.469	831.04	837.426	841.747	845.514	859.383	874.487	892.127	908.656	919.867	932.92	940.548	948.769	952.093	957.601	962.501	966.384	967.758	969.648	972.137	977.005	979.117	981.767	1110.33	1167.34	1185.76	1191.49	1194.04	1197.62	1196.06	1195.05	1196.54
Control	74	113	normal	460.092	460.889	458.745	576.475	575.781	577.168	617.017	660.739	691.521	716.538	738.955	755.01	763.684	777.071	783.547	787.125	794.158	798.047	800.272	814.595	825.926	838.257	852.008	861.622	872.196	877.873	883.97	888.436	893.769	896.682	899.999	900.841	903.791	905.036	910.552	911.607	912.614	1039.3	1093.38	1111.17	1117.86	1118.38	1124.07	1120.8	1121.07	1122.39
Control	74	114	normal	458.17	459.762	458.847	579.868	579.396	578.548	625.624	671.77	706.7	733.827	758.29	776.987	786.125	797.329	806.617	809.846	815.079	820.742	822.201	836.489	851.569	865.267	882.839	892.175	903.16	911.784	917.201	921.053	927.384	931.476	933.983	935.915	938.007	939.666	944.687	945.043	948.409	1073.35	1129.55	1146.25	1153.51	1155.45	1159.24	1157.3	1156.16	1156.66
Control	74	115	normal	459.847	462.334	459.781	559.185	559.541	559.468	591.008	625.132	647.942	666.583	685.13	697.349	702.938	713.63	718.029	722.383	725.704	731.483	733.792	745.583	759.259	771.546	784.382	791.933	802.168	807.761	811.734	817.673	822.176	824.748	827.601	830.207	832.753	832.852	838.394	839.29	841.145	933.367	986.448	1007.46	1019.89	1024.9	1030.17	1030.95	1032.17	1033.84
Control	74	116	normal	459.761	461.303	459.533	550.5	548.853	550.778	572.757	600.732	617.334	630.268	643.937	655.994	660.869	669.424	676.116	679.228	684.221	687.067	690.335	703.893	718.347	729.66	743.334	749.981	758.843	764.097	771.65	775.854	782.128	784.795	788.096	790.556	794.065	796.497	801.327	801.554	803.508	894.512	955.165	979.969	992.374	997.142	1002.68	1003.87	1005.42	1007.17
Control	74	117	normal	458.892	461.616	458.691	564.114	562.565	563.953	599.496	636.533	661.581	681.809	702.476	716.301	721.225	732.738	740.517	741.739	747.746	752.102	756.23	769.912	785.716	801.466	817.619	827.466	840.494	849.847	857.37	863.83	868.667	874.363	878.862	881.588	882.867	885.291	890.259	892.578	893.796	988.629	1046.38	1064.29	1073.44	1077.45	1081.61	1082.43	1083.87	1083.87
Control	74	118	normal	458.434	461.018	458.849	545.14	544.023	542.77	570.342	600.154	618.904	633.45	649.155	659.86	663.954	673.049	679.091	680.503	685.753	688.272	691.515	702.013	716.115	728.544	740.062	746.893	755.954	761.904	768.996	774.546	779.702	784.109	787.833	789.091	791.186	793.001	798.183	797.575	798.841	875.648	925.37	944.526	953.008	953.216	960.058	958.44	959.01	961.013
Control	75	3	normal	461.226	461.767	462.327	538.291	542.433	542.812	568.572	598.494	612.861	627.123	641.9	649.811	653.472	661.615	667.089	665.873	672.337	675.413	674.185	688.39	697.768	709.409	718.486	727.741	735.833	741.567	748.425	755.815	757.724	762.672	768.219	767.523	771.762	772.476	774.927	776.136	778.77	823.304	868.618	883.544	890.183	891.454	891.874	891.276	890.095	890.715
Control	75	4	normal	461.65	461.174	461.549	550.277	553.186	553.717	586.949	624.884	648.068	665.768	683.737	691.516	698.019	704.943	712.236	713.265	716.415	721.042	721.023	735.272	747.999	762.908	777.478	787.861	797.227	803.908	812.507	817.994	821.515	828.672	833.574	831.035	832.744	836.151	837.524	841.781	841.941	897.442	947.104	962.976	969.474	971.852	971.509	971.32	971.811	969.03
Control	75	5	normal	459.822	460.319	462.808	576.982	579.317	580.983	627.948	679.557	709.425	736.148	757.237	768.047	776.004	785.198	791.646	793.223	797.933	802.633	803.357	819.248	835.493	853.397	867.26	883.949	894.827	904.953	914.41	920.379	923.722	931.562	936.522	935.243	940.382	942.198	945.183	947.718	949.983	1018.37	1072.26	1090.07	1096.18	1099.78	1098.65	1099.53	1097.29	1098.29
Control	75	6	normal	460.017	461.109	463.04	579.264	581.084	582.158	625.155	671.155	701.464	724.746	745.298	757.312	766.334	777.061	784.029	784.193	791.733	797.755	796.625	815.519	829.92	845.657	862.259	873.786	885.317	892.248	902.264	908.164	911.7	917.879	922.484	921.377	925.41	926.537	929.972	933.788	935.929	1018.25	1075.69	1093.84	1101.75	1102.36	1103.4	1104.64	1103.56	1101.75
Control	75	7	normal	460.212	460.747	462	596.45	600.609	601.738	670.116	740.98	781.264	809.062	833.251	846.669	854.236	862.303	869.966	870.691	875.198	878.882	879.332	891.385	904.316	918.334	930.874	942.639	950.732	957.274	962.088	967.071	967.865	972.117	975.18	974.735	975.26	977.38	980.021	983.503	985.747	1090.45	1138.55	1151.93	1158.04	1159.73	1158.43	1157.73	1158.18	1156.49
Control	75	8	normal	460.612	461.22	462.367	588.348	589.944	591.904	646.275	705.841	741.473	770.845	794.684	807.04	816.475	827.097	837.087	837.893	842.537	848.728	850.223	867.617	882.626	897.447	912.683	927.005	936.304	941.852	952.039	957.855	960.07	966.506	968.728	969.748	972.81	973.648	976.006	981.748	983.313	1088.52	1147.18	1163.21	1169.79	1171.82	1170.45	1171.45	1169.9	1167.95
Control	75	9	normal	459.595	460.158	461.708	575.867	579.449	578.889	618.852	661.2	687.384	712.591	734.447	746.598	754.691	765.763	776.474	778.374	784.554	790.652	792.209	812.538	829.125	846.701	859.803	872.14	882.923	892.034	899.882	906.899	910.265	917.058	922.38	922.202	925.404	928.593	932.054	935.901	939.373	1046.4	1109.84	1130.24	1136.52	1139.1	1138.32	1140.81	1139.57	1137.94
Control	75	10	normal	460.538	461.617	462.732	558.323	560.284	560.452	588.431	620.337	639.092	655.507	672.581	681.203	688.336	698.268	705.982	706.602	712.926	720.565	720.285	739.808	754.726	771.137	781.55	793.86	801.221	808.732	816.099	822.551	826.553	833.888	838.474	838.192	841.505	844.821	848.491	852.46	853.957	942.932	1007.92	1029.18	1036.29	1042.02	1042.04	1042.14	1043.01	1043.19
Control	75	11	normal	459.76	460.145	463.195	551.911	555.216	554.772	577.867	605.954	619.284	633.642	648.339	657.063	661.497	671.145	676.676	679.136	684.974	689.418	690.651	707.568	719.152	731.937	739.343	747.833	755.071	760.189	766.283	770.469	771.557	776.265	780.791	780.986	781.858	785.503	788.128	789.95	791.657	869.422	929.089	946.038	955.517	958.963	961.086	960.244	960.546	960.649
Control	75	12	normal	460.555	461.818	461.694	557.563	561.026	561.063	589.124	625.098	645.675	664.151	680.06	690.761	697.615	706.588	713.356	714.472	719.761	725.03	724.217	739.659	749.257	760.13	770.846	778.622	784.855	789.696	795.618	797.781	800.758	806.815	808.77	808.318	810.848	812.023	812.827	817.007	817.489	897.049	944.853	959.694	968.527	969.242	967.516	968.914	968.254	967.238
Control	75	13	normal	459.957	460.328	463.82	542.343	543.679	544.283	567.008	598.197	615.436	629.224	645.461	653.374	658.143	666.128	673.604	674.583	679.149	683.569	682.832	695.393	703.498	713.29	720.659	727.504	734.054	738.133	742.835	746.297	748.418	753.197	757.006	753.696	756.226	756.931	760.069	761.216	763.058	832.056	874.361	886.116	891.812	894.246	892.8	893.026	892.621	892.022
Control	75	18	normal	459.847	460.32	461.447	538.389	537.233	538.862	565.14	596.331	612.431	627.88	642.763	651.162	657.497	664.09	668.534	669.027	675.196	677.314	678.662	690.941	702.619	713.732	722.421	730.967	740.753	744.847	752.138	756.452	759.871	767.199	768.655	770.151	773.877	774.321	775.579	779.895	780.893	828.936	877.529	896.673	901.943	903.178	905.655	903.586	904.138	901.817
Control	75	19	normal	461.074	459.825	462.568	553.652	556.238	555.948	584.925	621.199	640.109	661.695	677.916	687.537	693.905	701.131	709.023	707.893	715.637	719.36	720.707	737.384	748.654	763.819	775.481	787.014	797.634	804.275	811.537	818.478	821.505	828.648	831.701	834.677	836.532	838.117	841.734	843.606	845.324	906.767	963.452	983.785	989.598	992.439	994.27	992.425	991.369	991.158
Control	75	20	normal	458.344	462.719	462.173	576.067	577.457	579.393	617.318	663.463	688.412	713.485	732.501	746.462	755.454	766.18	773.203	774.612	782.4	788.131	788.051	806.725	825.015	842.44	859.083	872.788	886.612	897.249	906.272	913.865	921.584	929.985	932.692	935.205	939.589	941.554	945.792	949.879	952.664	1027.67	1090.27	1112.13	1119.05	1123.74	1122.38	1123.52	1121.15	1122.14
Control	75	21	normal	460.172	461.459	464.595	585.607	588.151	588.842	627.681	673.639	701.234	726.476	748.224	760.759	771.046	781.965	791.195	791.316	799.013	804.929	808.109	828.406	843.674	861.046	874.812	889.949	902.86	912.086	920.309	928.189	932.826	941.378	944.758	945.961	950.402	952.536	956.55	960.265	960.917	1047.19	1109.7	1133.76	1143.57	1144.59	1146.56	1145.91	1145.66	1144.5
Control	75	22	normal	459.65	462.029	461.158	606.817	608.601	609.035	680.427	753.339	791.763	820.907	844.148	858.854	866.114	876.75	881.798	883.277	890.129	891.776	893.444	905.636	917.332	933.532	944.278	954.157	964.308	970.145	974.09	978.334	979.9	984.056	985.472	986.38	988.122	988.861	993.019	994.509	997.496	1098.49	1151.57	1170.29	1174.92	1176.24	1174.66	1173.85	1173.47	1171.84
Control	75	23	normal	458.667	460.508	462.15	610.689	612.355	613.637	687.415	766.425	810.477	844.434	869.325	885.755	895.459	906.363	913.166	914.691	921.578	926.189	925.76	940.219	955.233	973.318	988.342	1002.43	1011.96	1017.72	1025.37	1030.88	1032.63	1039.67	1040.27	1040.14	1044.17	1044.64	1048.35	1052.24	1054.27	1164.72	1220.8	1238.86	1245.58	1246.9	1248.25	1247.18	1245.2	1245.05
Control	75	24	normal	459.897	461.613	461.538	603.163	603.522	606.291	667.266	736.227	772.882	804.13	830.159	845.786	855.853	866.71	874.488	877.294	885.022	889.97	892.285	913.943	932.541	954.478	971.072	986.312	1000.48	1009.28	1016.47	1022.87	1027.61	1034.75	1038.84	1040.73	1045.28	1046.47	1050.44	1055.66	1057.46	1175.48	1247.25	1272.68	1278.19	1282.38	1283.14	1281.78	1280.52	1278.77
Control	75	25	normal	460.211	460.569	463.486	574.812	576.687	577.537	613.344	652.935	674.061	694.034	711.503	721.24	729.889	740.536	745.076	747.002	754.656	759.619	761.773	785.275	802.114	820.45	834.237	846.319	857.766	866.826	873.915	881.313	887.81	896.214	899.266	902.33	907.051	909.324	914.699	918.583	921.365	1016.94	1090.03	1121.16	1131.28	1139.25	1142.46	1142.39	1144.91	1143.59
Control	75	26	normal	459.103	462.964	461.342	566.184	567.603	568.344	596.007	630.117	645.055	662.404	678.507	686.074	692.716	700.993	708.84	708.997	715.87	719.539	723.19	741.74	757.888	773.439	785.457	795.905	806.612	813.202	820.852	826.772	830.768	839.157	841.924	844.439	849.252	850.84	854.06	858.436	860.483	942.652	1007.58	1035.87	1047.22	1053.54	1057.93	1058.18	1057.49	1058.82
Control	75	27	normal	460.185	461.191	463.275	547.387	547.999	548.804	568.794	595.998	606.386	617.954	629.381	635.602	640.969	646.382	651.15	651.283	656.503	661.241	662.029	676.42	688.915	699.927	707.978	716.988	724.461	728.181	734.503	739.859	742.727	749.272	750.658	754.494	757.961	759.601	761.576	765.427	767.282	829.187	884.195	912.454	927.352	935.373	938.699	941.381	941.499	940.813
Control	75	28	normal	460.315	462.288	463.798	527.941	530.32	530.937	543.766	565.369	571.328	582.302	592.241	596.005	598.657	607.567	612.973	611.152	617.169	621.813	618.672	633.854	643.142	654.924	662.099	668.92	672.524	677.597	680.682	687.962	688.998	695.955	699.021	698.059	702.115	702.824	706.196	709.404	710.695	768.988	821.336	845.689	855.49	860.194	863.607	862.656	861.86	862.576
Control	75	32	normal	460.72	462.267	463.478	528.836	530.311	528.727	548.932	572.441	586.164	599.356	609.207	617.432	621.793	629.15	636.186	633.711	640.268	642.218	643.192	653.327	662.314	672.436	680.418	689.044	694.364	698.943	704.944	709.392	712.028	717.006	720.582	720.16	723.089	722.083	725.515	729.313	729.089	780.964	825.369	844.295	847.421	849.745	848.34	850.67	847.773	848.212
Control	75	33	normal	458.358	460.423	461.822	536.96	540.586	539.585	564.817	595.34	611.759	626.707	644.12	652.13	657.09	665.877	669.787	669.91	677.406	680.131	680.727	693.411	703.719	715.581	725.619	735.256	745.077	749.65	754.385	763.947	766.202	770.991	774.472	775.007	779.527	777.91	780.744	786.453	787.399	847.231	897.581	913.74	921.563	921.486	922.829	922.729	921.265	922.593
Control	75	34	normal	458.811	460.801	461.357	553.398	556.973	556.23	584.297	617.351	634.493	653.895	668.999	680.469	686.816	696.528	704.136	702.789	710.937	714.186	714.974	731.727	748.179	760.886	774.323	787.4	796.217	806.744	814.16	822.799	826.784	832.76	836.579	837.934	843.516	844.396	848.045	850.893	853.663	931.073	990.459	1012.61	1019.5	1022.01	1022.59	1023.92	1022.44	1021.99
Control	75	35	normal	458.516	460.477	461.884	561.419	565.702	564.101	589.082	619.374	636.634	653.834	670.672	679.831	686.079	695.731	702.536	703.344	711.453	715.4	716.885	735.118	749.467	764.568	777.278	788.55	798.532	807.12	814.985	823.377	828.308	835.607	840.771	841.905	846.11	847.996	851.689	856.999	857.227	939.654	1004.21	1030.81	1041.83	1044.75	1045.78	1048.63	1046.03	1046.85
Control	75	36	normal	457.9	461.816	462.921	576.723	579.72	578.385	615.257	651.825	671.986	689.778	707.443	716.656	722.729	732.442	740.034	739.507	747.641	749.815	752.422	767.387	780.692	793.923	803.434	816.313	822.41	827.952	833.654	842.835	844.794	852.593	853.24	855.767	860.673	860.77	864.003	866.394	871.535	947.724	1007.44	1034.87	1045.69	1048.78	1052.14	1053.84	1051.72	1053.38
Control	75	37	normal	459.309	461.296	461.095	624.175	627.053	626.838	711.576	785.783	829.395	858.899	881.794	897.319	903.914	915.07	921.907	921.238	928.681	930.897	932.823	944.995	957.494	971.643	983.952	995.305	1003.79	1009.48	1013.33	1019.62	1020.12	1025.02	1026.82	1027.21	1030.82	1030.01	1031.11	1035.7	1037.94	1139.77	1194.97	1215.31	1221.43	1222.81	1221.29	1222.99	1221.31	1220.8
Control	75	38	normal	458.871	460.711	461.291	623.19	627.446	626.252	707.455	788.842	836.259	872.299	899.555	914.985	926.921	937.457	946.626	947.764	956.432	959.864	959.956	980.064	1000.07	1021.5	1038.09	1056.9	1069.19	1077.96	1085.57	1095.34	1097.08	1105.23	1108.91	1108.21	1112.63	1114.07	1117.42	1122.64	1125	1246.95	1313.46	1335.71	1343.66	1346.8	1345.33	1349.31	1346.45	1345.45
Control	75	39	normal	458.711	461.036	461.12	599.897	603.747	601.921	652.812	703.503	732.236	758.459	778.33	791.143	800.698	813.231	821.454	820.461	831.198	833.413	837.38	861.604	881.858	902.17	917.729	932.772	945.563	956.106	965.033	975.915	979.249	987.861	990.99	994.324	1000.29	1001.77	1007.16	1011.49	1014.73	1130.59	1209.32	1244.71	1260.07	1266.46	1270.86	1274.95	1273.62	1276.51
Control	75	40	normal	460.046	462.425	462.603	604.416	607.888	606.967	665.805	715.826	742.477	766.982	787.6	799.344	805.982	817.378	826.046	825.456	834.383	839.796	842.431	864.387	884.336	902.489	918.725	934.462	943.891	954.525	962.936	972.559	977.961	986.342	991.584	993.92	997.714	1000.76	1005.56	1009.78	1013.73	1115.64	1193.86	1228.24	1243.34	1252.78	1255.54	1259.26	1258.65	1260.15
Control	75	41	normal	457.697	461.048	461.487	588.628	592.789	592.525	648.569	702.218	732.929	758.813	780.908	794.239	803.165	811.156	821.109	820.098	827.929	830.43	833.349	852.347	870.269	889.231	904.495	920.523	931.45	940.678	947.64	956.244	959.762	967.096	970.798	973.237	976.798	978.144	980.504	984.899	987.445	1086.97	1148.32	1175.02	1185.57	1190.16	1190.46	1193.52	1194.22	1193.49
Control	75	42	normal	459.688	461.421	461.074	559.72	564.49	561.694	593.341	626.551	646.862	666.9	682.992	691.627	697.815	708.738	714.119	714.379	721.531	725.948	726.701	743.493	762.144	777.615	791.651	802.866	814.295	823.928	830.779	840.959	845.289	852.938	855.854	857.56	862.851	865.253	867.538	873.219	875.255	954.869	1009	1033.81	1046.71	1055.9	1058.16	1061.77	1059.95	1062.67
Control	75	43	normal	459.647	461.339	462.715	534.507	536.097	535.701	551.717	573.113	579.602	590.819	601.088	608.641	610.502	617.109	623.453	620.65	628.351	629.819	630.773	642.93	654.362	663.907	669.871	680.197	682.616	686.81	690.005	694.547	695.612	701.199	703.976	703.79	706.247	707.991	709.886	712.081	713.488	769.424	818.561	841.168	852.11	858.752	861.217	864.919	865.513	865.747
Control	75	48	normal	458.425	460.935	461.228	535.869	537.262	538.474	557.375	583.44	596.155	612.136	623.615	631.927	638.616	647.958	651.323	651.884	658.188	660.32	661.877	675.374	688.777	698.243	707.109	715.399	721.41	726.168	733.003	739.027	743.682	747.523	749.768	749.716	756.968	756.683	756.959	762.313	764.046	828.884	888.897	909.652	915.36	916.938	917.913	917.597	917.235	915.97
Control	75	49	normal	459.413	459.898	461.545	547.807	550.37	550.418	575.377	606.761	621.374	638.207	653.867	662.344	667.13	675.617	683.216	681.24	688.82	691.11	693.656	708.565	723.608	735.898	746.318	757.05	765.558	772.231	778.223	783.876	787.264	792.828	796.274	796.37	800.99	802.623	804.949	808.042	811.071	882.544	947.878	972.553	981.076	985.227	985.471	987.714	986.745	985.035
Control	75	50	normal	458.628	460.029	460.177	574.425	578.058	578.855	619.299	661.874	685.413	710.591	729.835	740.118	748.61	758.784	765.4	763.842	773.315	775.714	777.325	798.074	816.473	834.826	849.59	863.827	875.105	883.361	893.341	900.377	906.086	912.264	915.967	916.901	923.396	924.836	926.86	931.751	934.06	1021.99	1091.43	1119.58	1129.11	1134.23	1136.68	1137.02	1136.22	1137.39
Control	75	51	normal	458.892	460.532	460.939	621.571	624.71	625.262	694.805	756.896	789.215	819.772	842.381	854.995	864.722	876.359	883.994	884.999	891.236	895.644	898.148	920.182	939.928	957.877	973.912	986.723	999.18	1006.92	1016.53	1023.71	1029.86	1034.84	1038.44	1039.51	1044.93	1046.22	1048.25	1052.77	1056.01	1154.02	1226.88	1255.18	1264.9	1267.62	1268.39	1271.54	1269.19	1270.16
Control	75	52	normal	459.317	459.786	461.5	646.591	651.477	652.129	754.759	841.592	887.707	921.352	946.671	959.893	969.499	981.026	987.789	986.299	993.951	996.409	998.704	1012.14	1028.76	1045.36	1059.77	1070.34	1079.86	1086.72	1093.02	1096.32	1099.34	1104.06	1103.65	1104.1	1108.01	1107.28	1110.79	1115.69	1117.46	1224.66	1285.42	1310.28	1316.73	1317.78	1319.42	1319.57	1316.77	1317.75
Control	75	53	normal	457.469	459.761	460.807	605.243	607.982	608.353	662.155	717.198	746.429	775.178	796.808	809.875	819.047	832.573	839.07	840.327	846.841	853.186	854.769	877.613	897.566	915.491	931.963	945.974	957.534	964.873	974.826	983.479	988.784	994.876	1000.18	1001.63	1006.4	1009.36	1011.93	1017.18	1021.23	1131.02	1206.2	1238.04	1252.01	1257.69	1261.3	1264.55	1264.42	1266.23
Control	75	54	normal	458.648	460.231	461.023	623.748	626.732	629.09	697.687	759.931	792.562	820.358	844.654	857.202	867.889	879.51	886.394	887.462	896.289	900.494	901.849	921.544	941.029	959.208	972.073	983.486	993.296	1001.44	1010.25	1015.21	1020.28	1025.94	1028.95	1029.62	1036.23	1038.27	1038.93	1043.6	1047.45	1155.08	1228.08	1258.6	1268.52	1274.87	1276.08	1278.22	1276.74	1277.81
Control	75	55	normal	458.329	459.727	461.339	588.877	591.481	590.659	643.814	694.586	721.854	749.047	768.352	781.2	788.219	799.456	805.881	805.832	813.091	816.353	817.635	838.046	852.823	867.976	881.626	892.067	900.785	908.531	914.422	921.099	924.457	929.712	931.132	933.373	937.817	937.247	939.297	943.612	946.625	1039.78	1105.51	1130.08	1139.45	1143.19	1145.07	1145.73	1144.86	1145.07
Control	75	56	normal	458.693	459.147	461.34	563.551	567.036	567.615	599.961	636.706	656.691	674.965	694.758	703.187	708.518	720.104	725.845	726.585	733.388	737.193	739.222	756.791	774.188	791.841	802.291	815.127	825.417	833.769	840.572	849.19	852.693	860.284	862.177	864.11	871.224	870.952	873.158	881.02	882.272	967.109	1034.49	1063.94	1076.33	1084.2	1087.62	1091.68	1090.55	1093.21
Control	75	57	normal	458.673	459.265	462.272	593.788	595.814	597.832	650.482	701.65	731.498	759.202	780.891	793.444	802.359	814.99	820.616	821.516	829.639	833.186	834.133	855.311	875.688	892.244	909.82	921.268	932.625	939.94	950.54	959.732	965.684	972.278	975.23	978.478	983.391	985.655	987.778	992.763	997.252	1085.56	1152.15	1181.29	1192.24	1197.53	1199.56	1202.32	1201.98	1202.87
Control	75	58	normal	459.301	460.92	460.633	575.923	578.488	580.305	625.206	672.043	695.086	717.165	734.165	743.786	749.25	759.949	764.541	763.205	770.491	772.747	774.426	786.553	798.396	809.704	817.445	826.88	832.62	835.928	841.899	845.404	847.622	852.341	852.156	853.261	857.027	857.581	858.72	862.733	863.927	932.253	982.885	1005.35	1014.49	1017.1	1019.57	1019.53	1019.76	1020.04
Control	75	59	normal	459.914	459.588	461.376	549.901	552.062	551.184	585.923	617.454	633.486	653.48	665.997	673.225	677.138	686.239	689.433	689.412	694.885	698.102	698.431	706.899	711.904	719.012	725.673	729.905	732.985	736.149	737.607	742.147	742.577	745.484	744.238	743.885	747.664	746.177	746.63	750.034	752.075	802.954	841.39	859.245	864.358	866.598	868.501	867.429	866.535	868.319
Control	75	62	normal	461.109	462.502	463.11	528.233	531.705	530.602	552.006	576.117	587.763	602.365	615.77	622.052	626.76	636.734	640.929	639.683	646.878	647.109	647.044	660.361	669.051	674.989	684.662	690.55	697.421	701.861	705.571	711.054	713.664	717.39	717.229	717.688	723.475	721.91	721.988	725.95	727.925	784.881	825.767	842.104	846.302	846.8	845.175	847.222	846.512	844.512
Control	75	63	normal	459.599	459.213	460.282	536.253	539.407	538.956	562.993	588.52	604.077	619.818	631.487	641.594	647.758	658.021	661.325	662.562	669.219	673.129	672.578	684.572	698.133	705.497	716.501	724.418	731.587	738.188	743.128	748.523	753.628	757.726	758.23	758.895	763.735	764.827	765.977	768.135	769.984	841.031	893.883	912.581	917.685	918.248	920.611	920.772	919.481	918.085
Control	75	64	normal	458.876	461.402	460.934	567.766	570.39	570.477	611.146	650.266	676.946	699.018	719.6	730.617	738.055	751.136	756.761	759.437	767.212	769.037	768.694	787.324	807.167	822.33	835.961	850.537	861.327	869.337	878.028	885.684	889.149	895.526	899.101	897.645	903.946	906.225	908.799	909.937	913.586	1002.73	1062.85	1083.56	1090.88	1091.49	1092.16	1092.77	1093.42	1091
Control	75	65	normal	460.005	460.585	461.766	590.883	594.662	593.076	643.886	693.206	726.479	754.729	776.152	793.068	800.851	815.526	822.936	824.992	832.958	837.723	839.208	861.043	882.005	900.629	917.739	931.402	946.277	958.691	965.963	975.342	980.375	986.075	989.77	992.178	996.836	998.464	1000.58	1005.2	1007.63	1115.65	1176.75	1200.59	1206.17	1208.74	1209.57	1209.72	1209.4	1209.72
Control	75	66	normal	459.481	460.049	462.423	597.643	602.145	600.249	646.946	689.618	716.835	742.293	761.379	775.685	784.633	797.487	805.617	806.883	815.722	819.711	822.414	845.084	868.653	886.842	902.638	918.69	930.142	941.305	951.692	960.564	966.412	973.852	976.565	978.132	985.105	988.462	991.328	994.092	999.14	1109	1180.04	1209.71	1221.87	1226.42	1229.21	1232.53	1231.84	1230.47
Control	75	67	normal	460.28	460.576	460.686	609.006	612.868	612.593	687.379	747.629	779.413	805.349	821.789	834.238	839.72	852.639	858.671	857.33	864.812	868.019	868.239	885.181	903.168	917.594	930.209	940.953	950.087	958.242	963.009	969.072	972.437	976.572	979.356	981.058	985.241	987.3	988.638	991.193	995.072	1087.27	1146.23	1173.87	1186.06	1190.07	1195.45	1198.02	1198.8	1200.08
Control	75	68	anomalies	460.83	458.901	461.138	561.727	564.57	562.74	592.042	616.947	630.254	646.85	658.159	666.565	669.667	680.496	683.442	685.012	691.585	694.382	694.786	709.243	721.665	733.156	741.812	751.106	757.95	763.811	768.642	774.313	778.095	782.871	782.301	783.379	788.973	789.734	792.856	795.015	797.452	863.547	919.4	951.137	966.856	976.112	981.96	987.694	991.807	990.906
Control	75	69	normal	458.676	460.493	461.127	593.808	598.065	598.516	647.423	691.327	713.976	733.992	752.78	763.792	769.663	782.102	788.294	788.764	797.415	798.391	799.421	815.208	828.943	841.866	849.265	857.104	863.889	868.736	873.748	877.442	880.193	885.531	886.165	885.749	889.929	890.485	891.302	892.934	896.294	977.131	1039.57	1068.7	1079.31	1083.67	1087.55	1090.09	1089.99	1090.61
Control	75	70	normal	460.233	460.479	461.211	572.891	574.218	573.206	612.622	650.131	671.36	691.377	708.487	718.935	723.593	736.366	742.984	742.888	750.396	755.055	753.196	770.666	784.344	795.214	804.183	812.802	820.058	825.352	829.783	835.061	838.26	841.044	841.455	841.422	845.23	846.578	848.452	850.405	851.948	938.731	997.949	1021.96	1030.99	1033.07	1035.01	1037.31	1035.85	1034.6
Control	75	71	normal	459.486	459.683	460.791	560.712	563.866	562.166	595.442	626.847	645.236	664.974	678.97	689.202	694.83	705.777	710.81	709.626	719.857	722.936	722.432	737.961	755.94	768.728	778.532	788.942	797.752	804.777	809.705	817.034	820.001	825.716	827.028	827.144	833.72	835.43	838.812	840.405	841.666	922.239	981.467	1011.52	1023.03	1028.37	1033.27	1035.4	1037.09	1035.32
Control	75	72	normal	460.509	460.503	461.832	562.109	564.756	564.387	595.216	625.733	642.238	659.419	674.518	684.432	687.163	698.922	705.134	705.079	711.586	715.756	714.078	729.966	744.479	755.548	764.996	774.175	779.108	785.743	788.277	795.661	798.041	805.048	804.537	804.169	807.852	809.152	811.261	814.431	815.3	886.81	946.909	972.321	985.798	989.95	994.998	996.687	998.643	996.603
Control	75	73	normal	459.871	458.455	462.678	547.502	552.907	551.759	579.028	607.289	624.334	641.207	653.49	663.382	669.537	679.275	685.337	684.986	691.978	693.822	694.719	706.371	719.272	728.027	735.741	741.941	748.836	752.506	756.991	760.85	762.263	766.474	766.095	766.335	770.124	770.101	771.07	773.891	773.802	844.979	892.899	913.136	921.366	922.506	924.726	927.651	925.562	925.252
Control	75	74	normal	460.801	461.381	461.327	545.412	548.222	546.262	578.924	611.551	630.144	646.838	660.321	669.612	675.957	684.083	689.241	687.828	695.605	697.692	695.942	706.186	715.469	724.501	731.695	739.128	744.147	747.433	750.885	752.018	754.529	759.206	757.07	757.304	760.569	760.699	762.702	763.093	764.934	827.881	865.193	881.079	885.453	886.763	888.364	888.694	889.259	888.141
Control	75	77	normal	460.461	461.083	460.914	536.023	539.183	537.896	565.818	596.87	613.101	629.477	643.983	650.946	658.834	664.524	669.01	669.249	672.947	675.229	675.836	685.121	695.883	706.947	713.391	722.293	729.724	735.22	739.184	742.656	747.011	751.104	750.66	751.924	753.085	756.327	755.677	758.037	758.371	815.714	854.573	870.624	874.279	873.174	873.968	874.862	874.292	873.879
Control	75	78	normal	459.291	460.751	460.581	539.627	543.919	542.063	573.438	602.423	621.168	641.645	654.503	665.827	671.882	680.828	685.317	685.371	693.06	692.872	693.803	706.164	720.064	733.675	740.979	751.273	760.221	766.224	772.486	777.524	783.345	785.413	787.369	787.714	793.214	793.857	797.183	797.872	800.081	872.961	921.227	937.202	942.187	942.86	944.45	943.695	942.772	942.359
Control	75	79	normal	458.293	459.943	460.637	553.065	556.758	555.292	585.354	616.926	634.713	655.608	672.466	682.444	688.567	697.79	705.728	706.442	710.833	714.003	716.216	731.296	747.87	761.47	771.187	782.778	793.697	801.282	808.65	815.274	820.907	826.956	828.167	826.385	833.682	836.313	837.895	839.97	842.128	928.972	983.162	1005.21	1009.76	1012.17	1014.33	1013.64	1012.33	1011.47
Control	75	80	normal	458.861	459.271	461.499	561.505	565.888	564.215	594.986	626.579	643.838	664.439	681.363	692.219	699.677	709.437	717.945	717.885	725.457	727.286	729.207	746.345	762.246	776.815	787.196	795.186	806.592	812.185	819.249	825.19	829.242	835.661	836.378	836.857	842.83	844.38	847.024	850.523	852.803	947.171	1007.25	1031.46	1038.76	1042.89	1042.69	1045.59	1043.7	1043.78
Control	75	81	normal	460.3	461.895	461.015	556.518	557.875	557.819	583.497	607.045	619.944	638.442	651.16	660.359	668.199	676.111	682.972	683.345	690.013	693.013	693.964	712.455	727.37	742.758	752.906	763.232	771.47	777.879	784.667	791.716	798.421	802.133	802.882	807.943	813.214	815.746	817.463	821.482	824.547	907.501	968.973	996.927	1009.55	1013.78	1019.63	1023.33	1025.33	1026.21
Control	75	82	normal	460.489	460.791	462.105	588.521	593.272	591.741	635.516	672.307	694.197	717.487	732.705	743.489	751.034	763.046	769.183	771.224	777.82	779.638	781.842	799.344	815.634	832.23	840.273	850.16	857.426	866.241	872.995	879.599	886.12	890.373	892.411	894.031	898.4	902.088	904.906	907.291	907.84	998.409	1056.66	1088.2	1100.29	1108.54	1112.55	1116.53	1115.61	1118.48
Control	75	83	normal	460.092	460.359	460.755	605.025	607.975	609.016	679.271	729.741	755.221	778.91	793.899	803.444	809.9	818.141	825.179	824.833	830.259	832.26	832.344	848.257	864.348	877.748	887.035	894.72	903.676	908.268	914.92	919.279	924.455	928.176	929.555	928.705	932.324	934.611	936.828	939.41	942.287	1021.11	1083.27	1113.37	1127.33	1132.16	1137.2	1140.14	1143.08	1144.47
Control	75	84	normal	460.053	459.164	461.532	613.236	617.225	615.844	688.119	745.855	776.071	802.82	821.921	832.744	840.776	851.494	858.461	859.128	864.855	866.024	868.801	882.584	899.704	914.841	925.682	934.919	943.022	949.255	957.546	960.896	965.927	969.015	968.651	969.576	974.949	974.781	977.613	979.707	980.137	1066.8	1128.81	1158.71	1169.55	1176.19	1179.63	1181.34	1181.51	1182.38
Control	75	85	normal	460.913	460.263	460.736	590.262	594.322	592.661	646.021	694.393	723.664	749.293	766.992	780.114	789.375	800.19	807.622	808.563	812.541	817.084	816.857	831.199	844.891	860.193	868.07	877.976	883.764	888.336	894.708	898.863	902.061	906.608	905.536	905.19	908.121	910.445	911.866	912.899	917.609	1002.88	1060.5	1087.01	1094.82	1098.16	1100.89	1103.47	1102.89	1103.81
Control	75	86	normal	458.839	461.109	460.898	595.17	598.497	596.621	660.294	721.837	755.66	786.5	808.872	822.917	830.952	843.069	849.516	849.338	857.544	860.293	861.163	879.469	898.99	917.437	930.139	942.207	953.159	961.543	967.881	972.855	977.699	983.134	983.254	984.622	988.778	992.19	992.972	996.13	997.798	1099.42	1161.88	1187.79	1196.1	1198.44	1199.63	1202.11	1201.1	1201.83
Control	75	87	normal	460.891	460.118	461.126	539.969	542.657	541.661	561.744	583.605	593.94	608.386	619.155	625.364	630.69	636.13	643.734	642.178	647.82	649.953	651.359	664.238	677.425	690.222	696.743	704.447	710.532	714.392	719.728	722.836	728.347	731.208	732.087	732.559	736.454	737.768	739.828	741.609	743.771	806.234	860.079	891.112	898.846	905.515	911.514	913.81	915.145	916.183
Control	75	88	normal	459.594	460.163	461.273	548.354	551.829	549.362	577.41	603.648	618.717	638.862	653.253	662.731	669.774	678.136	685.315	686.394	691.475	692.953	693.964	707.157	723.245	735.037	740.959	749.655	757.151	761.841	767.664	772.424	775.313	780.809	781.198	779.169	784.522	787.115	787.814	790.357	793.22	870.527	918.119	938.606	946.554	947.975	950.09	950.314	950.416	951.171
Control	75	93	normal	459.374	461.179	460.365	545.155	549.316	547.525	585.982	617.275	640.449	662.511	676.373	684.033	694.044	704.037	709.062	708.685	715.186	715.967	717.502	732.441	746.29	756.948	769.25	777.128	787.123	793.624	802.506	806.279	812.019	815.942	815.688	818.482	823.176	825.116	827.699	827.346	832.821	905.61	948.817	961.645	965.741	966.628	970.572	968.576	968.165	966.97
Control	75	94	normal	459.607	460.32	459.146	551.882	554.692	552.754	584.954	613.16	632.82	654.071	665.839	677.829	685.008	695.248	701.118	701.708	709.874	708.235	713.407	728.017	742.201	756.32	767.155	775.817	786.243	794.431	802.312	808.973	814.031	818.192	819.093	819.631	826.303	828.055	831.227	834.6	835.691	921.222	972.28	992.128	997.336	999.059	1002.66	1001.84	1001.66	1000.39
Control	75	95	normal	460.767	460.157	460.404	556.381	560.065	558.167	588.363	618.628	635.677	656.102	670.951	680.204	689.311	700.084	703.666	708.619	714.506	716.146	720.716	735.181	750.326	762.244	772.429	778.732	788.983	796.303	805.017	808.273	813.228	816.329	819.027	819.15	824.282	825.187	829.004	830.21	833.582	929.831	986.657	1005.22	1010.64	1013.17	1016.72	1016.28	1016.15	1013.87
Control	75	96	normal	458.038	460.995	458.816	558.536	561.621	560.416	591.738	617.33	634.093	653.749	668.836	676.826	686.049	696.851	699.363	703.512	710.985	711.115	715.481	732.329	748.561	761.43	772.111	780.407	789.498	797.466	804.949	810.098	816.066	821.024	822.554	824.786	829.713	832.132	835.085	836.371	839.434	928.864	994.11	1018.76	1028.84	1035.44	1037.24	1038.18	1039.93	1039.06
Control	75	97	normal	460.522	459.671	460.238	559.175	562.019	560.501	592.578	617.279	629.874	645.063	653.658	661.111	665.903	676.343	679.28	680.849	687.502	687.185	689.256	702.829	715.61	727.563	733.451	739.46	745.928	751.215	758.185	761.284	765.238	769.435	770.884	770.853	776.087	777.765	780.365	782.21	783.119	852.756	911.796	941.578	954.221	959.235	966.658	968.148	967.305	968.283
Control	75	98	normal	460.813	460.704	459.228	628.102	632.24	630.913	723.129	789.086	823.792	851.682	867.695	877.264	888.472	897.118	899.817	902.907	908.07	908.089	911.034	922.548	934.979	944.841	953.136	957.891	965.483	970.086	975.196	978.133	979.302	981.711	980.331	980.805	985.577	986.049	987.88	987.497	990.945	1073.36	1134.68	1159.98	1166.55	1171.05	1175.56	1176	1177.29	1176.07
Control	75	99	normal	458.532	460.838	459.712	628.669	632.629	633.873	728.375	804.169	846.907	878.754	898.049	910.93	919.851	931.459	934.352	938.042	943.13	940.714	946.876	955.478	968.451	980.529	990.13	997.49	1004.89	1010.08	1015.49	1018.5	1021.15	1022.62	1023.7	1022.55	1026.26	1026.98	1028.62	1029.27	1032.52	1125.89	1187.08	1212.23	1218.66	1222.72	1224.59	1225.07	1225.81	1224.24
Control	75	100	anomalies	460.034	461.322	457.341	572.357	575.372	574.123	611.253	648.951	672.921	695.767	710.644	721.001	730.001	742.258	745.864	749.177	756.352	758.152	761.214	774.379	789.34	799.573	808.627	812.718	820.901	826.177	830.964	835.221	838.799	841.449	841.358	841.258	846.692	847.808	850.334	849.4	852.18	931.158	989.359	1014.61	1021.93	1025.33	1030.36	1030.58	1031.04	1030.07
Control	75	101	normal	459.178	460.642	458.751	568.174	570.937	570.272	606.509	642.208	664.81	687.987	703.412	714.23	724.278	733.983	738.102	743.233	751	750.819	753.861	772.745	789.596	804.817	814.795	823.852	833.606	841.337	851.569	855.626	859.857	864.555	867.046	868.648	874.833	877.049	879.393	881.306	884.213	971.347	1030.9	1054.68	1063.48	1066.44	1070	1070.8	1071.65	1070.73
Control	75	102	normal	460.837	460.3	460.507	562.875	565.97	565.962	604.837	642.431	666.171	689.918	705.962	714.444	722.438	732.778	737.902	740.595	744.81	747.655	749.204	766.043	782.407	796.682	809.58	818.987	830.332	837.642	847.901	852.08	857.424	861.772	862.888	863.905	869.822	871.942	873.745	874.848	880.098	956.335	1009.34	1033.05	1038.8	1044.41	1049.82	1048.82	1049.54	1050.07
Control	75	109	normal	459.951	461.791	459.275	542.715	546.12	545.999	579.292	611.365	629.597	649.803	662.299	672.406	678.987	686.741	692.586	693.311	699.455	699.759	699.598	715.162	728.74	739.683	749.607	757.666	766.974	773.453	784.186	788.232	794.413	796.088	797.792	797.748	803.732	806.533	807.602	808.85	811.57	879.57	925.211	941.382	944.234	947.694	949.911	948.902	948.115	948.794
Control	75	110	normal	459.575	462.174	460.303	559.309	560.534	559.711	593.944	624.494	645.952	669.335	685.776	695.83	705.817	715.414	721.487	725.334	732.178	734.708	734.996	752.826	765.641	778.46	790.184	801.075	808.974	817.672	825.628	830.131	836.256	839.021	839.467	840.356	845.879	849.59	851.108	851.289	853.83	954.982	1007.79	1025.54	1029.98	1032.95	1035.18	1033.6	1033.26	1032.96
Control	75	111	normal	459.289	460.318	459.48	550.928	554.773	552.152	578.316	603.93	618.262	637.456	648.732	660.741	667.11	675.076	681.319	684.935	689.579	690.027	693.014	710.343	725.776	737.334	747.573	756.101	761.983	769.846	778.513	780.652	788.371	789.318	790.599	792.083	797.755	799.663	802.255	805.479	805.842	895.681	959.543	979.883	986.832	989.746	995.017	994.711	993.33	993.61
Control	75	112	normal	460.701	462.014	460.908	548.774	550.175	548.316	572.388	595.803	607.977	623.163	635.584	643.111	649.021	659.009	661.011	663.566	672.248	671.368	673.105	690.346	703.637	714.96	723.462	729.191	737.497	744.076	752.006	755.595	761.139	764.451	766.136	766.712	771.805	776.728	777.13	778.01	781.543	858.116	917.312	941.113	949.293	955.178	960.584	960.556	959.337	962.363
Control	75	113	normal	462.054	461.112	459.788	604.722	607.971	608.385	686.697	753.444	789.616	817.533	836.208	847.553	855.734	863.888	869.593	871.526	877.529	876.995	877.008	893.252	908.199	920.788	932.336	942.274	949.365	955.144	962.162	964.953	969.555	971.347	969.102	969.049	975.181	977.057	980.928	980.96	983.716	1071.03	1130.06	1153.42	1160.39	1162.18	1166.56	1164.56	1166.12	1166.16
Control	75	114	normal	459.779	462.107	461.33	603.349	607.156	606.017	675.863	734.667	769.242	797.077	816.324	827.863	836.455	844.559	851.328	853.823	857.491	858.861	860.432	873.18	885.55	896.269	906.629	913.339	918.685	923.825	930.302	933.054	935.591	936.346	936.311	936.52	939.413	943.93	945.558	944.746	945.473	1027.09	1083.82	1108.35	1114.4	1118.41	1121.92	1122.44	1121.32	1122.67
Control	75	115	normal	459.703	462.31	459.85	577.593	579.67	579.91	626.764	671.092	699.08	724.228	740.3	751.472	759.836	767.781	774.264	774.402	784.461	782.008	784.576	799.148	811.014	822.842	831.089	838.24	844.439	850.143	856.83	859.638	864.161	864.717	863.543	865.157	868.189	871.434	872.075	870.523	874.12	948.806	1000.01	1021	1026.78	1029.48	1034.04	1032.33	1033.37	1033.37
Control	75	116	normal	460.816	461.48	459.686	569.439	570.251	570.081	612.142	652.716	679.488	706.351	722.737	736.587	745.148	753.751	761.632	764.578	771.404	772.339	773.027	789.603	806.354	821.061	833.448	842.651	850.728	859.066	867.068	871.95	878.321	881.716	882.084	881.785	886.016	889.59	892.303	892.771	894.103	985.891	1037.9	1055.51	1060.24	1062.68	1068	1067.56	1067.02	1066
Control	53	5	normal	464.468	464.016	461.136	534.862	533.715	535.436	556.882	577.431	590.142	602.757	611.396	615.806	623.189	627.376	633.105	635.785	638.675	639.41	643.131	655.835	665.45	675.545	683.695	688.468	696.103	701.527	702.587	713.148	716.907	715.372	720.084	725.037	727.767	729.982	731.225	732.568	732.704	792.066	846.029	863.393	871.954	877.844	878.187	879.551	878.86	880.586
Control	53	6	normal	461.962	460.659	458.806	585.734	587.458	588.483	650.613	706.691	744.132	772.399	790.278	801.164	811.244	818.715	824.164	828.934	831.417	835.388	837.276	859.725	877.792	894.859	907.019	919.4	931.39	941.315	946.925	957.936	961.479	963.818	968.97	971.851	975.229	974.402	976.341	978.675	981.346	1060.96	1128.05	1148.36	1156.79	1159.59	1160.25	1158.34	1158.5	1158.72
Control	53	7	normal	462.774	462.684	459.815	584.968	586.526	587.966	643.879	691.742	727.359	753.111	772.706	782.385	795.241	802.77	808.225	810.917	818.242	820.576	822.109	842.936	861.086	874.631	887.439	898.836	911.251	921.742	926.054	936.468	940.345	943.667	946.767	951.147	954.271	955.784	956.17	960.211	961.629	1044.8	1113.29	1133.44	1141.59	1146.87	1147.22	1144.79	1145.42	1146.01
Control	53	8	normal	463.305	460.505	459.469	577.788	578.88	579.812	632.936	684.473	718.208	745.601	762.087	773.278	781.218	790.205	795.255	798.724	803.412	804.438	805.484	819.65	830.277	844.77	854.612	862.773	871.158	877.547	881.674	888.892	890.118	891.411	894.263	898.452	899.477	899.765	900.133	902.034	904.307	988.611	1046.66	1064.35	1071.92	1075.21	1074.67	1075.78	1074.8	1076.78
Control	53	9	normal	460.921	461.142	459.764	580.883	581.567	582.973	642.807	701.168	738.644	767.204	784.085	796.992	807.82	812.694	818.963	822.401	826.319	829.008	829.401	845.182	858.641	870.919	884.369	894.049	903.722	909.83	912.503	921.48	924.039	923.456	926.021	930.833	933.052	932.83	933.515	936.59	935.854	1033.02	1090.3	1108.48	1116.63	1118.83	1120.38	1118.18	1117.64	1118.12
Control	53	10	normal	463.112	461.606	458.782	569.585	569.924	571.408	620.648	668.093	697.34	723.363	738.742	749.973	758.004	766.286	771.343	772.469	778.246	779.431	780.461	794.321	804.299	813.809	823.616	831.303	838.971	845.447	847.28	854.954	855.75	856.523	859.32	861.476	863.307	864.58	866.373	866.814	868.469	950.112	1001.91	1018.6	1025.56	1027.75	1029.09	1027.8	1027.65	1028.94
Control	53	11	normal	463.23	461.707	458.625	574.548	575.226	576.548	637.839	691.086	727.001	752.507	768.424	778.782	788.554	796.204	798.456	802.948	808.778	807.436	809.126	823.731	835.499	848.551	860.04	868.027	877.097	882.989	886.205	893.564	895.398	896.138	898.951	901.507	904.071	904.17	904.677	906.063	907.281	989.408	1041.07	1055.66	1063.02	1065.63	1065.77	1064.08	1064.93	1064.18
Control	53	12	normal	464.554	461.344	460.299	554.314	555.066	555.002	591.21	626.549	653.005	673.987	687.587	695.819	705.85	711.841	716.719	718.343	723.107	724.071	725.325	738.43	744.735	755.287	763.155	768.033	775.822	782.568	783.739	790.705	792.294	792.182	794.069	797.231	798.619	799.419	800.641	801.072	802.984	873.482	920.254	932.477	939.079	941.859	941.456	943.319	942.346	942.729
Control	53	13	normal	463.042	462.971	460.336	535.323	536.346	538.762	566.817	592.831	611.204	627.368	639.367	644.834	652.82	658.313	661.99	663.273	668.471	668.712	670.782	680.071	685.152	691.93	697.952	701.664	706.611	710.518	710.151	715.978	716.762	717.055	718.608	720.491	722.019	720.385	722.975	723.057	722.857	784.672	823.425	834.619	842.849	845.64	843.263	844.572	846.237	846.253
Control	53	20	normal	461.639	463.801	459.642	576.024	577.823	578.74	634.089	680.771	708.875	733.789	746.643	754.777	765.804	771.105	777.851	779.89	786.038	785.722	788.239	807.507	822.595	836.706	849.533	857.665	868.794	876.93	880.46	888.074	892.502	894.132	901.152	902.136	905.83	906.055	907.281	908.092	911.56	977.503	1039.5	1063.22	1072.83	1074.42	1073.92	1078.57	1078.16	1077.22
Control	53	21	normal	462.048	461.085	457.865	587.809	589.058	589.88	646.102	695.529	727.771	756.363	771.519	782.075	791.598	802.509	806.77	810.719	817.15	817.55	821.262	846.816	863.361	878.083	892.898	903.763	917.993	927.279	931.764	943.102	945.817	949.237	954.667	959.095	964.308	963.487	964.97	968.235	971.417	1052.69	1129.11	1154.8	1164.56	1166.6	1167.68	1169.21	1168.66	1170.06
Control	53	22	normal	461.321	462.289	459.051	604.189	605.914	605.83	686.1	747.005	780.485	810.788	823.904	834.893	843.904	851.296	857.099	860.381	866.822	866.211	870.844	894.046	911.607	928.949	943.931	954.114	967.801	977.38	981.272	991.441	995.221	998.999	1004.08	1007.29	1011.16	1011.55	1013.3	1015.41	1018.28	1100.62	1175.84	1205.53	1216.77	1219.77	1221.45	1222.59	1224.08	1225.24
Control	53	23	normal	461.407	461.299	458.342	577.957	578.604	580.002	631.838	680.917	706.769	733.241	746.112	757.547	764.024	774.128	777.801	782.939	787.641	786.013	790.064	807.967	818.067	828.545	839.042	845.169	856.007	863.026	864.114	872.043	872.996	875.271	878.75	882.534	883.606	883.888	885.079	887.042	890.689	971.66	1034.32	1058.28	1068.84	1072.87	1073.16	1074.25	1075.28	1076.8
Control	53	24	normal	460.294	462.841	458.667	596.117	597.398	598.481	674.209	742.442	784.97	819.688	836.951	849.854	859.548	868.716	874.104	876.449	881.935	881.167	883.999	902.5	917.207	928.914	945.044	955.064	966.452	972.658	976.998	985.825	986.696	987.79	993.178	995.001	998.385	996.78	997.499	1001.37	1003.41	1107.49	1172.01	1192.7	1201.41	1202.25	1199.72	1203.23	1201.58	1202.43
Control	53	25	normal	461.794	462.591	457.091	587.118	585.791	588.674	654.845	717.549	752.47	786.325	802.077	815.245	824.325	833.77	837.426	841.385	846.802	846.822	849.409	866.247	879.581	891.905	906.66	916.15	926.284	934.619	937.284	945.838	946.577	948.374	952.237	956.467	958.907	956.972	957.604	960.735	964.325	1059.88	1120.69	1140.95	1149.17	1147.95	1149.51	1148.72	1148.58	1150.51
Control	53	26	normal	461.725	462.7	458.986	568.996	570.998	569.707	616.928	659.741	690.039	718.927	733.001	744.289	754.965	765.008	768.974	772.684	779.227	777.394	781.776	793.902	804.31	813.212	824.739	830.822	840.854	847.353	848.577	856.079	857.551	858.531	860.606	864.895	867.039	866.257	866.487	869.05	871.179	957.227	1009.71	1025.95	1033.84	1033.25	1032.31	1033.46	1033.34	1033.22
Control	53	27	normal	462.205	462.246	458.238	557.313	558.066	557.725	594.362	628.563	651.162	672.434	684.684	695.666	703.859	711.069	718.471	718.748	726.804	725.518	727.812	742.949	753.874	762.329	771.99	778.264	785.807	794.187	795.94	803.851	805.172	807.351	811.665	815.804	817.439	817.118	816.534	818.929	822.19	894.897	944.209	961.497	969.338	971.536	972.625	973.32	973.007	974.525
Control	53	28	normal	461.216	463.167	460.204	539.669	540.071	538.729	569.612	598.617	614.11	633.571	640.647	646.466	654.729	659.601	665.114	666.822	673.48	669.667	673.601	685.165	691.341	696.744	704.474	706.607	714.224	716.617	719.106	724.699	723.983	723.412	727.67	729.58	732.162	729.173	731.218	732.752	734.018	791.062	836.951	852.613	859.721	860.086	860.361	863.113	862.012	862.982
Control	53	34	normal	461.874	461.137	459.106	545.751	546.374	547.037	579.151	608.325	629.507	649.014	660.545	668.954	678.125	685.197	687.813	694.246	697.544	699.404	699.735	715.994	729.187	739.865	749.346	757.811	767.346	772.605	776.554	783.929	786.388	788.059	791.131	795.203	799.228	796.542	797.691	800.907	803.146	877.004	929.954	946.292	955.608	957.143	959.274	958.889	958.579	960.533
Control	53	35	normal	461.539	460.164	458.959	564.933	566.092	565.432	602.949	637.287	660.992	682.786	695.493	706.998	713.846	723.396	728.093	733.55	739.102	739.214	742.339	759.885	774.477	786.15	797.949	806.544	815.447	822.024	827.073	837.095	837.651	840.393	845.078	850.388	852.965	852.795	854.278	855.65	860.626	939.356	1002.49	1024.37	1034.35	1037.64	1039.41	1040.18	1040.24	1041.53
Control	53	36	normal	461.79	460.971	456.98	595.588	597.183	598.264	665.483	726.582	765.425	795.576	815.588	826.848	838.036	846.095	850.755	857.387	862.004	863.734	865.339	883.891	900.954	913.917	927.593	938.893	952.293	957.2	963.304	972.049	972.637	975.064	977.142	982.407	985.454	984.807	985.905	989.433	990.057	1082.48	1151.95	1174.72	1183.47	1186.01	1186.47	1188.03	1186.21	1188.2
Control	53	37	normal	461.393	460.253	458.711	622.346	625.515	626.247	728.245	802.253	844.183	873.72	891.285	904.66	912.262	921.544	926.033	931.367	935.87	937.528	939.556	962.06	980.706	996.334	1010.97	1023.03	1035.68	1043.61	1047.14	1059.53	1058.42	1062.4	1066.92	1071.73	1074.05	1073.66	1076.61	1078.89	1080.12	1172.86	1251.55	1278.92	1288.42	1291.99	1296.13	1295.53	1296.89	1297.29
Control	53	38	normal	462.091	459.833	458.677	614.318	615.201	616.389	707.145	768.839	801.171	828.5	841.913	850.209	858.98	867.335	870.309	876.518	880.747	882.823	883.754	905.496	921.992	937.306	949.728	959.505	971.435	978.383	981.764	991.805	994.666	995.95	999.998	1006.37	1009.05	1008.35	1007.51	1011.53	1015.18	1102.24	1172.48	1199.54	1212.27	1217.32	1219.31	1222.64	1220.09	1223.36
Control	53	39	normal	462.582	461.068	460.026	600.608	602.919	603.406	679.751	747.952	791.374	820.809	837.727	853.043	862.115	870.515	874.212	880.286	883.894	886.954	886.497	904.516	920.981	934.975	949.249	960.085	971.917	978.753	983.271	992.929	994.319	996.033	1000.29	1005.28	1008.12	1006.39	1006.85	1009.67	1012.71	1111.97	1179.73	1202.15	1208.53	1211.01	1212.32	1212.71	1212.27	1212.23
Control	53	40	normal	461.604	460.133	458.225	593.328	594.499	595.392	672.502	738.656	779.251	811.738	830.158	840.548	850.437	859.082	861.563	867.265	871.325	873.41	874.04	891.473	910.286	924.82	938.841	950.919	964.182	972.567	974.982	984.65	984.991	987.681	991.246	995.324	998.065	997.101	998.074	1002.47	1004.53	1104.22	1167.98	1187.5	1193.89	1195.55	1197.13	1196.15	1194.92	1196.89
Control	53	41	normal	461.934	459.152	458.836	573.781	574.089	572.993	625.182	672.228	703.739	729.043	746.198	758.073	765.271	776.389	779.808	785.462	789.27	789.677	791.764	807.078	819.449	831.631	843.196	852.578	861.945	866.428	871.076	880.612	880.588	882.479	885.584	889.67	893.449	891.057	893.121	895.64	897.152	985.06	1042.28	1059.78	1067.93	1069.93	1070.82	1072.38	1070.91	1072.23
Control	53	42	normal	461.892	460.54	459.53	560.781	560.336	561.472	595.985	628.33	648.143	668.683	679.129	687.576	697.179	704.75	707.271	712.423	718.09	720.662	719.986	736.368	747.69	756.409	765.391	772.562	781.45	786.927	790.234	799.6	798.381	802.034	806.878	810.722	813.68	810.808	812.631	816.229	816.88	884.637	938.527	958.517	966.718	972.092	972.413	974.804	973.458	977.212
Control	53	48	normal	460.558	461.389	458.458	542.771	544.814	543.327	582.359	617.32	638.7	659.922	673.262	681.609	687.612	693.468	698.438	702.104	704.999	704.745	707.604	718.162	727.442	737.437	745.156	751.76	759.649	765.766	766.609	772.608	773.04	775.119	777.539	778.947	783.086	778.672	780.835	782.18	782.332	848.262	892.629	906.626	913.753	913.658	913.522	915.897	913.698	915.433
Control	53	49	normal	460.965	460.391	458.613	543.219	543.447	543.48	570.924	598.469	612.812	630.546	642.435	651.328	658.453	665.446	668.833	676.205	679.287	680.855	683.1	699.891	710.834	721.684	729.758	738.145	747.125	753.828	758.327	766.025	767.281	769.804	776.235	779.096	781.388	781.094	782.57	785.513	785.969	862.029	920.541	942.843	952.07	954.873	955.535	958.903	958.129	959.64
Control	53	50	normal	461.675	461.03	459.513	552.803	554.371	554.095	579.716	605.578	618.747	639.535	650.574	660.173	668.987	673.952	680.115	686.684	689.418	690.532	695.171	710.681	723.575	735.541	743.624	752.383	763.06	770.111	774.227	783.399	784.988	788.588	795.331	798.403	800.93	801.61	801.556	806.384	808.012	887	948.507	974.551	987.422	992.64	993.766	997.183	996.735	999.463
Control	53	51	normal	461.951	461.149	458.825	583.142	585.506	585.029	644.39	697.788	727.455	754.027	768.134	780.332	787.585	795.004	799.899	805.688	809.591	808.769	811.704	826.314	838.205	850.272	858.416	868.577	876.846	883.22	884.093	891.215	892.17	895.603	896.935	900.635	902.608	901.967	901.196	904.38	905.141	984.504	1047.47	1069.83	1077.61	1080.61	1081.45	1083.2	1082.73	1084.24
Control	53	52	normal	461.241	460.178	457.901	605.02	606.952	607.151	683.219	744.428	777.325	803.563	819.173	832.425	840.487	849.766	854.509	860.566	865.299	865.747	868.408	890.744	907.665	922.271	933.685	944.105	956.439	964.242	968.823	978.686	979.193	983.43	986.92	989.841	995.458	993.306	994.387	996.319	999.938	1097.36	1173.63	1200.86	1216.08	1221.33	1223.8	1227.75	1229.15	1229.55
Control	53	53	normal	461.596	460.263	458.814	606.513	608.034	609.058	688.703	753.556	789.454	817.874	835.701	847.731	856.439	864.633	868.91	875.181	877.879	878.505	882.109	899.459	913.563	929.119	939.544	950.205	960.769	966.111	970.518	977.004	977.191	980.177	985.413	987.49	989.344	988.449	989.237	992.829	994.438	1088.05	1154.85	1179.52	1190.33	1193.25	1192.18	1196.16	1195.42	1196.54
Control	53	54	normal	461.894	460.084	458.295	594.967	597.201	595.693	654.306	705.413	735.587	764.19	782.838	795.535	806.637	815.44	820.235	828.499	832.789	834.422	839.675	863.61	883.04	900.825	915.443	928.468	944.155	953.681	957.719	970.763	975.446	980.745	986.699	992.877	998.745	998.558	1000.88	1005.74	1009.15	1120.67	1196.98	1224.89	1235.08	1239.01	1242.44	1244.47	1247.12	1247.15
Control	53	55	normal	460.886	461.903	459.364	601.187	602.437	602.054	681.748	750.033	790.817	822.224	838.146	855.064	863.997	870.522	874.985	883.054	885.444	885.566	887.255	906.849	921.557	936.554	949.142	960.903	971.56	979.856	983.321	991.292	991.747	994.64	999.482	1002.16	1005.36	1004.45	1004.66	1008.55	1011.16	1118.32	1181.75	1201.32	1208.84	1210.79	1210.42	1211.79	1210.42	1212.27
Control	53	56	normal	462.079	461.232	459.478	577.524	577.024	579.058	641.202	696.186	726.003	754.08	767.602	778.725	786.531	792.879	797.007	802.208	805.988	804.668	809.046	824.607	838.345	850.895	859.916	868.903	879.804	886.59	888.099	895.033	897.197	898.563	902.376	905.056	907.989	907.21	908.797	910.323	912.698	995.674	1054.09	1073.79	1081.22	1081.87	1082.14	1084.35	1086.02	1086.01
Control	53	63	normal	462.809	460.825	460.395	544.083	543.786	543.138	578.417	612.516	632.61	652.527	666.872	673.803	683.396	688.228	692.664	696.879	701.105	702.059	702.92	714.732	725.99	735.238	744.939	753.003	759.696	765.599	769.761	776.538	776.038	779.895	782.756	787.019	788.381	785.618	786.822	789.366	789.138	854.539	903.048	917.546	925.814	925.966	926.416	927.162	925.885	928.212
Control	53	64	normal	462.82	460.225	461.151	558.294	558.536	557.618	595.74	630.635	654.127	674.829	689.349	700.109	710.593	715.218	720.728	727.145	730.163	729.529	733.421	748.666	764.285	774.575	785.421	796.016	808.444	814.234	819.31	828.299	828.755	833.258	838.178	841.889	844.444	843.04	842.62	846.547	848.145	921.614	982.651	1001.97	1012.15	1013.91	1015.61	1016.67	1016.87	1019.15
Control	53	65	normal	462.36	460.28	460.891	553.752	553.324	552.955	581.311	608.632	625.034	644.337	654.906	663.36	671.233	679.618	682.541	690.637	693.759	695.379	697.371	713.853	729.101	740.302	750.925	759.831	770.906	777.826	783.639	792.052	796.227	799.788	805.571	811.036	813.69	813.236	814.066	817.973	820.402	895.677	959.333	981.772	995.915	999.262	1004.77	1005.99	1005.92	1009.67
Control	53	66	normal	462.588	461.707	460.661	572.924	572.724	572.001	613.863	654.323	676.89	700.051	713.179	722.564	731.65	737.907	740.467	747.939	751.887	752.447	753.401	769.73	786.854	796.982	807.106	815.949	826.53	833.515	837.352	844.22	845.172	849.987	851.82	855.468	859.897	857.78	857.74	860.255	863.41	941.695	1003.82	1028.6	1042.42	1045.93	1047.4	1050.81	1050.44	1051.53
Control	53	67	normal	462.585	459.634	460.692	584.396	584.388	583.713	640.54	689.537	715.208	738.984	752.524	760.698	770.036	776.252	778.987	786.532	788.769	791.164	793.562	811.319	827.56	841.522	852.363	864.804	874.093	880.648	884.196	895.544	893.688	897.626	903.722	905.998	909.657	909.071	909.06	913.418	914.993	1003.24	1075.7	1104.07	1120.36	1126.82	1130.11	1133.41	1135.28	1139.07
Control	53	68	normal	463.652	460.196	461.278	596.41	595.781	596.431	656.414	709.461	742.306	773.13	791.458	804.265	816.245	825.543	829.227	836.967	843.099	841.992	845.976	863.129	879.167	892.57	904.246	916.054	927.532	933.75	937.792	945.037	947.384	951.169	955.305	957.644	960.717	959.257	959.485	961.983	964.215	1071.65	1141.34	1161.61	1172.45	1173.56	1177.4	1176.35	1175.98	1177.63
Control	53	69	normal	463.879	460.993	461.273	604.062	605.134	604.296	674.991	739.819	776.613	806.509	825.363	839.068	851.707	858.94	862.698	872.019	876.087	877.008	881.424	902.577	925.181	940.477	957.022	970.796	984.926	992.844	1000.35	1011.53	1013.47	1017.92	1023.91	1028.04	1033.45	1033.37	1035.26	1038.78	1041.55	1155.9	1232.45	1254.98	1268.41	1270.2	1271.82	1272.66	1272.72	1275.53
Control	53	70	normal	461.733	462.177	461.767	590.418	591.08	588.899	646.104	695.555	724.118	747.518	760.803	769.799	781.854	785.935	791.349	797.39	800.976	803.193	804.716	819.286	834.672	845.906	854.702	863.102	872.977	877.948	882.641	891.845	892.236	895.653	900.428	903.093	904.861	904.599	904.116	909.039	911.371	1000.64	1063.85	1083.43	1097.78	1100.41	1103.45	1106.54	1106.12	1110.52
Control	53	71	normal	463.543	459.657	460.799	569.632	568.705	568.735	622.872	669.853	694.949	717.649	729.09	738.391	747.222	753.966	755.475	763.24	765	765.219	766.459	781.257	793.127	804.22	813.056	819.677	829.333	833.988	837.083	844.077	843.607	846.99	852.067	853.917	856.572	855.103	853.902	857.797	857.427	932.83	989.514	1006.65	1018.91	1019.83	1022.52	1023.08	1023.33	1024.58
Control	53	78	normal	461.523	460.935	460.486	536.877	539.253	534.837	569.585	597.875	616.013	635.701	646.005	655.154	661.979	667.621	673.868	677.367	681.359	680.401	684.322	693.826	703.412	710.229	719.552	728.181	734.282	740.493	745.963	749.953	751.538	753.665	760.126	759.779	762.79	760.834	760.283	762.49	764.596	821.926	868.783	884.79	891.08	893.326	894.183	895.092	894.998	896.026
Control	53	79	normal	462.119	458.908	459.622	547.868	548.807	545.706	579.452	610.589	628.576	648.01	659.557	668.472	677.748	683.213	687.241	693.884	697.834	697.987	699.472	714.261	728.483	739.904	748.464	758.417	768.103	775.607	782.049	788.745	790.654	794.504	800.634	802.639	806.247	804.819	806.447	808.461	810.607	876.361	932.34	956.042	966.101	966.749	969.421	970.854	971.319	971.987
Control	53	80	normal	460.935	458.761	459.509	566.731	568.266	565.534	609.156	650.643	675.472	698.931	712.297	724.846	734.308	740.29	745.121	751.409	756.089	754.718	758.629	772.761	786.478	798.351	806.565	819.31	829.311	836.876	841.461	847.13	850.093	855.594	860.753	861.744	864.387	864.698	864.768	867.394	868.588	948.202	1001.45	1022.71	1031.76	1034.63	1037.4	1038	1038.94	1040.08
Control	53	81	normal	461.466	458.682	460.826	589.413	592.534	589.579	654.278	715.932	755.478	789.126	808.266	822.506	833.555	841.387	845.745	852.828	858.289	857.591	859.997	880.313	898.825	914.86	926.218	941.134	953.021	961.698	967.405	975.322	976.162	980.108	985.02	988.206	990.449	988.443	988.979	991.972	994.425	1100.11	1160.54	1178.65	1186.75	1187.02	1187.37	1188	1187.12	1187.98
Control	53	82	normal	461.485	459.8	459.037	607.582	607.484	607.391	677.785	742.001	787.834	823.844	846.938	864.924	877.396	885.532	893.437	900.112	907.026	907.38	911.702	934.634	958.659	978.236	996.111	1013.8	1027.32	1038.55	1047.56	1056.98	1060.44	1066.02	1069.84	1071.99	1076.94	1076.43	1075.53	1079.99	1081.72	1205.04	1278.3	1303.19	1313.74	1314.61	1315.27	1315.14	1315.85	1315
Control	53	83	normal	462.121	458.632	459.331	584.05	586.265	583.396	632.742	678.367	708.431	736.917	753.703	767.689	778.9	786.927	792.67	802.233	807.256	808.19	811.169	830.769	847.271	861.166	873.399	884.794	895.393	904.014	911.322	916.876	920.531	924.046	929.26	933.027	935.503	934.297	935.079	938.315	941.214	1049.85	1120.09	1141.73	1151.59	1153.2	1155.83	1155.96	1156.25	1156.14
Control	53	84	normal	462.267	460.485	459.862	555.802	557.11	554.412	591.794	624.559	645.331	664.306	675.641	686.471	693.674	700.003	702.632	709.236	714.13	713.209	715.586	730.564	745.422	753.859	763.076	773.547	783.686	787.288	792.408	799.291	800.79	805.247	810.52	811.126	814.293	813.768	814.464	818.677	820.234	898.251	955.981	978.921	991.893	997.622	1001.89	1004.41	1005.04	1008.22
Control	53	85	normal	462.551	459.864	459.412	551.814	551.403	549.701	580.25	607.132	621.089	636.473	645.528	651.611	657.754	662.904	666.119	672.203	675.518	676.776	677.07	690.07	701.229	708.295	713.638	722.493	727.743	731.229	736.595	739.682	741.168	746.205	748.264	749.437	751.47	751.281	751.754	754.58	754.372	815.4	865.814	889.85	902.52	906.954	913.766	917.477	918.396	920.297
Control	53	86	normal	461.906	458.605	459.843	573.804	575.375	572.554	628.282	678.736	706.006	729.493	742.841	753.626	762.869	768.165	772.801	777.765	782.468	782.673	783.664	796.195	806.294	817.64	825.305	833.651	840.541	845.504	848.361	853.536	853.739	857.254	860.967	862.754	864.095	862.046	862.275	864.522	865.288	945.251	1001.46	1019.94	1026.68	1030.33	1032.25	1032.96	1033.77	1034.75
Control	53	87	normal	461.978	459.571	459.178	559.797	561.832	559.121	605.672	645.764	670.419	693.184	707.981	717.952	727.546	735.589	737.107	745.522	749.373	748.729	750.467	765.048	779.092	788.214	798.472	808.847	819.035	823.503	828.111	833.239	834.933	838.666	842.74	844.714	846.918	845.924	846.507	848.525	848.538	928.289	983.555	1001.16	1007.91	1010.03	1013.7	1014.12	1014.2	1015.33
Control	53	94	normal	462.68	460.359	460.751	539.282	540.907	536.522	568.809	595.595	614.105	631.629	639.01	650.096	656.951	662.167	663.229	669.73	672.766	672.686	673.988	686.603	698.134	706.419	712.704	723.764	731.177	735.761	742.14	748.44	751.174	753.872	759.892	761.756	761.976	762.122	760.461	765.139	765.891	817.543	864.24	880.541	889.924	892.396	892.842	892.486	894.126	893.947
Control	53	95	normal	463.552	459.595	461.837	550.652	551.917	547.571	582.067	612.577	632.282	650.097	661.171	670.116	679.927	684.177	686.481	693.184	695.857	695.578	699.045	712.641	726.076	735.661	745.322	757.962	764.593	772.293	778.354	784.774	787.481	791.914	796.878	800.913	803.157	802.278	801.472	807.127	808.04	867.458	916.039	931.945	943.814	946.821	948.134	949.458	950.35	952.02
Control	53	96	normal	462.378	459.576	460.994	563.741	565.055	562.591	604.815	646.067	672.572	700.05	712.276	727.234	736.733	743.863	747.954	752.099	758.59	758.147	760.976	775.603	787.759	796.809	808.242	820.658	827.559	834.411	840.38	845.984	848.095	848.917	854.814	857.081	857.542	856.582	855.841	862.097	861.47	951.237	1000.72	1014.29	1022.05	1021.89	1023.05	1023.26	1023.65	1025.16
Control	53	97	normal	462.761	457.176	460.387	583.804	586.854	582.601	644.667	704.832	743.379	776.911	796.836	811.073	825.24	832.341	834.469	843.345	845.858	847.575	851.126	869.753	887.637	902.675	917.518	932.727	944.217	952.152	959.428	966.778	968.707	973.359	976.304	978.191	978.141	978.806	978.591	982.523	985.274	1093.16	1152.07	1166.69	1175.21	1175.14	1177.82	1175.35	1175.5	1178.68
Control	53	98	normal	461.963	460.19	461.647	586.494	587.324	584.565	637.478	690.619	724.155	754.44	770.681	786.992	798.358	806.687	810.706	817.591	822.266	823.202	827.249	846.563	863.92	878.582	891.804	905.97	916.548	924.634	933.709	941.475	943.236	947.946	953.999	955.41	958.3	957.745	955.095	961.769	962.257	1057.57	1125.68	1143.44	1154.91	1155.74	1155.67	1156.82	1156.3	1156.16
Control	53	99	normal	463.454	457.779	460.763	579.563	581.461	577.866	639.757	694.047	728.346	758.269	772.252	786.528	797.519	803.599	805.172	812.675	815.358	817.624	819.681	835.238	851.294	863.038	875.326	888.681	897.869	902.605	909.312	915.93	916.874	921.715	925.49	928.274	929.513	927.276	927.093	933.874	934.981	1021.95	1078.95	1098.55	1109.16	1110.78	1114.29	1114.24	1116.26	1116.12
Control	53	100	normal	463.211	459.742	461.701	579.522	581.853	579.046	631.29	673.914	700.36	723.158	734.212	744.477	753.488	761.36	763.418	769.882	772.254	773.619	776.616	791.304	801.912	809.942	818.979	829.979	834.572	840.752	845.234	852.776	851.708	855.4	859.102	861.67	861.907	861.551	859.154	865.274	865.538	940.446	993.815	1013.49	1023.19	1026.3	1028.88	1030.21	1030.4	1033.59
Control	53	101	normal	462.528	459.124	459.624	570.418	572.127	568.131	625.584	675.067	705.549	731.104	744.664	755.825	766.461	772.151	774.1	781.124	782.002	781.387	783.432	792.713	801.949	812.603	819.459	829.598	834.725	838.049	842.56	847.769	847.007	850.609	853.946	853.494	853.694	852.426	850.795	856.6	856.114	932.701	981.208	994.851	1004.19	1004.08	1007.54	1006.53	1006.72	1007.64
Control	53	102	normal	462.257	459.578	460.658	550.465	552.529	549.434	591.813	627.596	651.522	673.559	685.031	695.719	705.584	710.36	711.024	718.004	722.528	721.316	722.343	734.763	743.13	749.255	756.955	767.053	773.368	777.257	780.81	784.897	785.661	786.207	791.193	791.913	793.178	791.062	789.899	795.926	795.118	867.511	913.056	925.676	933.731	935.554	936.723	935.185	936.413	938.63
Control	53	103	normal	462.423	458.723	461.862	542.011	543.148	539.378	574.727	606.041	625.236	646.153	654.687	666.958	674.126	678.483	682.524	687.462	689.903	689.848	691.844	703.526	711.096	718.91	726.415	735.218	738.705	744.939	748.961	754.274	754.166	757.342	760.817	760.82	763.437	761.274	758.651	765.785	763.716	831.48	876.345	887.648	895.698	897.339	898.367	897.156	898.071	901.979
Control	53	110	normal	461.954	459.282	461.897	532.971	533.919	531.234	557.065	577.03	594.297	609.655	615.855	626.572	631.751	637.156	639.342	645.968	647.378	649.321	650.508	662.045	671.059	678.519	682.567	695.065	698.637	703.039	706.987	711.738	715.418	719.749	721.868	723.844	725.039	724.085	724.223	726.072	728.467	777.705	824.099	841.497	852.88	854.037	855.764	856.856	859.454	858.396
Control	53	112	normal	462.773	459.468	462.331	536.475	538.422	533.756	561.674	583.617	598.297	613.766	619.597	631.194	635.363	642.881	642.356	649.547	651.008	652.694	655.633	667.587	675.184	683.137	687.737	697.372	700.82	705.026	708.193	711.809	712.135	717.017	719.697	719.382	721.058	719.501	719.054	721.452	723.244	784.521	833.822	850.708	863.324	864.161	865.912	866.66	869.99	868.319
Control	53	113	normal	461.069	458.367	460.903	549.843	550.032	548.5	581.423	614.201	636.493	654.458	662.601	675.776	683.31	690.402	693.261	698.921	701.256	702.47	705.455	718.483	728.557	736.522	742.198	753.28	759.59	762.639	767.737	772.145	774.342	777.856	781.569	782.044	783.125	782.833	781.75	785.083	786.624	856.257	903.579	921.832	928.253	931.382	932.069	934.315	935.74	934.904
Control	53	115	normal	461.678	457.753	459.642	559.121	560.888	558.185	601.664	639.119	664.486	685.129	697.537	707.287	715.678	722.764	722.862	730.452	733.032	735.55	736.389	746.399	756.574	764.955	768.906	780.103	783.09	787.547	791.151	795.25	796.405	800.606	803.414	802.372	804.634	802.121	800.668	804.114	806.396	875.71	919.947	936.344	945.766	945.93	947.746	948.057	951.75	949.447
Control	53	116	normal	462.679	457.732	461.92	550.609	550.459	548.125	588.483	623.074	648.026	669.02	679.142	690.394	699.218	704.843	706.989	712.429	714.598	715.577	716.687	726.447	732.367	739.444	744.999	756.258	759.322	762.879	764.76	768.772	770.506	773.054	776.611	776.155	775.827	775.367	773.947	777.253	777.359	847.569	887.841	900.948	908.083	910.004	909.711	910.914	912.055	909.912
Control	53	117	normal	462.527	459.893	462.517	537.617	540.184	536.449	570.257	599.215	617.947	636.727	643.644	654.966	662.477	667.234	668.944	676.321	677.045	677.082	679.935	687.855	692.387	698.153	702.521	709.615	716.023	717.627	720.009	722.369	724.568	726.127	729.299	728.151	730.99	728.449	728.156	730.473	731.922	796.235	833.287	843.217	851.668	854.181	854.399	855.407	856.995	856.353
Control	71	3	normal	460.712	464.533	460.995	547.844	551.29	549.842	582.462	608.028	627.277	635.691	649.959	660.001	663.363	666.924	673.191	673.263	675.41	680.054	681.966	691.76	701.993	710.252	716.647	724.227	729.177	732.474	736.585	743.674	747.565	747.916	751.873	754.72	756.624	759.189	759.457	763.491	765.299	812.396	851.388	866.253	874.21	878.987	877.637	880.596	879.601	880.663
Control	71	5	normal	461.028	466.165	461.425	552.877	554.969	554.136	579.878	608.709	627.12	638.806	651.35	662.703	666.516	673.867	679.476	679.757	682.917	686.328	690.035	700.395	708.182	716.689	723.792	732.583	734.869	741.775	744.713	749.568	751.409	753.719	756.326	759.098	760.541	762.577	765.248	766.793	769.4	829.803	871.539	885.301	896.101	899.652	900.414	903.57	903.685	906.624
Control	71	6	normal	460.029	463.104	460.568	562.802	567.58	564.993	606.121	645.046	675.557	691.139	711.365	726.306	730.741	737.152	745.787	747.582	750.521	755.164	757.786	770.461	782.833	794.504	803.294	815.504	821.712	828.437	832.45	839.708	840.61	844.178	845.853	849.49	850.657	852.03	854.934	858.175	859.289	949.36	995.25	1010.69	1018.5	1021.83	1020.48	1021.6	1023.23	1025.08
Control	71	7	normal	459.656	463.718	460.65	583.852	588.597	586.554	649.245	703.844	744.472	765.534	785.748	800.713	806.778	814.223	821.739	821.901	825.087	830.133	833.738	847.648	863.108	876.15	889.053	902.984	912.123	917.969	924.513	930.025	932.115	936.336	937.483	940.266	942.421	945.139	946.759	949.973	952.14	1048.99	1096.18	1109.46	1117.24	1119.19	1117.82	1120.38	1119.77	1123.16
Control	71	8	normal	459.171	462.773	460.064	596.444	601.113	598.41	673.342	738.722	780.626	805.087	826.477	842.341	848.168	855	862.131	862.578	868.381	871.557	875.635	894.995	914.72	930.067	943.443	958.202	967.922	975.235	982.487	988.546	992.949	995.523	998.845	1001.8	1003.54	1006.45	1009.73	1012.51	1016.16	1119.86	1171.51	1188.07	1194.34	1198.41	1198.94	1198.65	1199.56	1200.98
Control	71	9	anomalies	460.169	463.24	460.053	612.447	616.089	616.258	711.642	787.701	829.571	852.057	871.076	886.998	890.443	897.718	903.971	904.43	908.804	913.677	917.861	936.292	956.248	972.933	984.321	1000.93	1009.69	1015.92	1023.75	1028.16	1031.52	1034.63	1039.04	1040.86	1043.1	1044.95	1050.37	1052.48	1054.5	1156.44	1213.25	1231.55	1238.94	1243.24	1241.91	1244.82	1242.97	1248.38
Control	71	10	normal	461.346	462.002	461.17	581.657	586.779	583.544	636.441	685.127	720.134	742.521	763.293	780.429	786.686	797.104	804.878	805.889	809.555	816.493	819.28	836.955	851.074	867.401	879.07	894.283	902.387	909.308	916.749	924.889	927.584	930.107	933.81	935.057	937.635	940.728	943.62	947.643	949.813	1051.15	1107.8	1126.63	1135.16	1139.12	1140.18	1142.61	1141.31	1143.84
Control	71	11	normal	460.481	462.639	461.518	570.02	573.674	572.442	613.121	655.981	686.915	704.242	726.188	744.299	748.892	757.307	765.13	767.033	771.477	775.989	780.903	792.927	807.376	817.43	827.741	840.229	848.436	853.197	858.218	863.796	865.836	868.328	872.151	874.571	876.271	876.971	880.508	883.929	886.433	987.55	1034.79	1050.39	1057.45	1060.83	1060.16	1062.28	1061.96	1064.26
Control	71	12	normal	460.612	463.364	460.029	551.577	554.434	552.027	582.489	615.185	638.615	653.966	671.492	686.371	689.874	697.392	704.954	707.678	709.666	715.609	717.477	727.756	738.469	746.351	752.184	762.2	767.842	772.455	775.587	781.467	782.889	784.355	786.085	786.516	787.63	791.767	791.871	795.563	796.629	884.968	923.305	934.956	941.504	945.079	942.503	943.841	943.372	946.695
Control	71	13	normal	460.235	463.318	460.763	539.557	542.252	540.801	567.447	594.796	613.335	625.053	640.799	655.318	658.714	667.282	673.783	674.947	678.545	683.717	685.811	696.961	703.5	713.123	720.631	728.62	735.589	740.653	745.54	749.212	750.805	752.598	756.638	756.871	757.863	759.435	762.253	764.196	766.296	847.401	885.785	896.447	900.575	903.442	901.802	904.19	903.013	904.199
Control	71	18	normal	459.684	462.87	458.624	560.42	563.93	560.265	607.272	648.933	676.711	689.484	705.171	718.2	722.476	729.616	734.911	734.673	737.187	741.87	744.631	755.193	769.9	778.59	786.558	797.692	806.176	810.36	816.594	822.156	824.104	826.132	830.672	831.082	833.673	836.231	838.823	840.605	841.637	902.778	949.776	963.688	971.532	973.369	971.849	972.714	973.802	975.465
Control	71	19	normal	461.98	462.193	459.306	574.096	579.066	577.417	622.822	663.458	689.593	705.106	720.911	733.391	735.006	744.183	749.468	749.482	755.016	758.003	760.637	772.711	783.988	794.568	800.95	809.919	816.338	820.656	827.891	832.692	833.344	837.343	840.295	841.924	843.452	846.436	848.849	849.169	851.281	914.679	963.099	982.723	989.992	994.089	993.727	995.963	996.184	997.058
Control	71	20	normal	460.619	461.67	459.181	575.27	578.589	575.595	615.541	657.49	684.968	701.671	721.484	736.582	739.012	749.266	756.365	756.023	761.056	766.054	768.489	783.619	797.58	809.399	819.191	830.086	839.178	845.773	853.147	857.947	861.969	865.242	869.827	871.991	872.926	878.15	878.891	883.055	882.378	964.194	1012.44	1031.94	1039.67	1044.64	1043.59	1047.88	1047.84	1048.77
Control	71	21	normal	461.159	462.764	458.514	605.304	610.284	606.664	677.512	748.18	802.049	835.841	864.913	886.173	893.292	906.75	914.343	913.595	919.173	923.907	925.644	943.994	968.428	988.781	1007.93	1025.8	1040.15	1048.99	1060.01	1066.48	1068.95	1072.96	1078.44	1079.47	1081.48	1085.29	1090	1092.25	1095.4	1227.29	1278.67	1291.58	1295.97	1297.92	1295	1296.65	1297.57	1297.88
Control	71	22	normal	461.587	462.14	458.706	605.762	609.767	608.357	673.063	739.389	786.273	816.493	844.941	865.455	871.769	886.407	894.766	897.095	901.927	907.35	911.631	932.359	955.945	976.119	995.398	1013.05	1025.45	1035.73	1046.57	1053.65	1058.36	1062.81	1067.72	1071.29	1072.08	1078.49	1081.53	1084.96	1087.55	1220.2	1277.93	1296.11	1301.4	1303.49	1300.59	1303.79	1303.01	1305.47
Control	71	23	normal	460.195	462.606	458.592	580.033	584.758	580.107	625.088	666.786	692.83	708.46	725.18	740.023	746.123	755.506	761.688	763.048	768.338	776.557	779.067	799.775	817.739	831.335	843.038	856.167	863.454	870.437	878.451	885.007	888.731	890.447	896.884	899.688	903.289	907.522	910.099	912.572	916.115	1031.33	1101.06	1124.42	1134.11	1139.43	1138.24	1142.24	1142.56	1145.08
Control	71	24	normal	459.551	463.285	458.702	573.565	578.289	574.163	616.708	655.089	681.658	697.748	714.736	730.241	733.537	743.996	750.829	751.744	757.64	763.225	766.192	787.047	806.917	822.738	832.548	846.128	856.389	864.217	874.466	880.321	883.769	891.127	896.224	899.352	900.676	906.414	910.141	912.512	915.067	1017.93	1083.57	1109.72	1119.7	1128.64	1129.14	1131.91	1134.5	1136.73
Control	71	25	normal	460.544	462.848	458.877	595.798	599.601	596.513	657.735	707.087	736.234	752.741	771.259	787.937	790.012	802.604	808.231	808.763	814.418	819.268	822.99	845.686	861.507	875.728	888.789	901.763	910.598	917.727	926.377	931.744	935.863	938.19	943.929	946.363	949.441	952.184	956.599	959.081	960.079	1066.76	1134.59	1163.39	1173.51	1180.28	1183.62	1187.92	1187.41	1188.62
Control	71	26	normal	460.598	463.026	458.938	564.858	568.41	565.797	599.522	631.75	652.839	668.234	684.151	697.583	700.579	709.366	716.109	717.75	721.823	726.24	729.974	745.901	760.51	772.749	779.758	792.088	798.877	802.462	810.516	815.273	817.099	820.772	822.696	826.018	824.944	831.159	832.663	835.347	834.976	926.674	985.519	1009.32	1020.3	1028	1026.7	1031.33	1031.06	1035.27
Control	71	27	normal	460.748	462.983	458.645	572.612	576.945	573.741	617.069	658.042	688.263	707.422	726.59	740.799	745.625	755.628	762.183	763.363	767.121	773.605	774.466	789.87	804.829	816.387	825.322	835.242	843.429	848.24	853.229	858.638	861.426	862.187	865.081	866.942	867.819	871.488	872.538	875.623	876.363	969.763	1021.49	1041.27	1049.17	1052	1052.06	1055.22	1055.63	1056.61
Control	71	28	normal	460.023	462.99	460.441	550.103	554.638	551.229	582.313	613.197	635.016	647.134	664.587	677.774	680.207	689.641	696.292	694.957	701.538	703.507	706.688	719.077	730.422	738.727	747.547	756.449	762.119	764.086	770.246	774.786	774.89	776.4	780.583	781.212	780.885	786.715	787.246	788.207	788.994	873.965	922.159	937.85	943.135	947.666	945.039	948.688	946.974	949.735
Control	71	32	normal	460.04	464.726	458.912	536.517	539.265	536.465	562.648	597.983	619.7	631.352	646.859	657.901	659.866	668.581	672.785	672.579	676.524	679.045	679.834	690.172	699.105	706.876	716.883	725.168	728.294	732.175	739.979	743.178	743.517	745.345	750.101	748.768	751.467	752.733	752.778	756.492	754.666	817.575	851.919	863.001	867.497	871.318	869.51	871.456	870.846	872.332
Control	71	33	normal	460.505	462.206	458.098	558.982	563.374	560.343	602.452	650.662	676.367	692.383	709.473	721.376	725.652	733.155	738.653	739.397	742.697	745.489	746.665	759.279	769.111	778.5	788.79	798.103	804.305	807.539	813.792	817.955	819.473	819.661	823.826	825.462	826.377	829.134	830.006	831.504	831.96	906.415	952.696	965.165	971.892	974.315	973.798	973.782	976.036	976.41
Control	71	34	normal	458.414	462.653	457.555	577.791	580.211	578.634	624.543	672.139	701.612	719.081	736.474	750.111	753.994	764.432	770.159	770.721	774.932	778.708	781.475	794.751	808.474	815.846	828.813	838.926	844.914	850.046	855.79	860.291	863.243	864.546	870.563	873.079	872.41	876.954	878.628	880.534	881.716	965.801	1017.93	1032.05	1040.84	1044.86	1041.98	1044.93	1044.31	1046.01
Control	71	35	normal	459.411	464.303	458.284	587.346	592.151	588.777	635.017	686.627	719.241	743.861	767.576	785.388	794.416	807.287	815.569	818.208	823.855	830.024	831.857	855.594	872.117	889.044	905.245	922.344	934.76	945.557	957.748	965.111	970.089	973.901	982.381	985.588	986.404	991.943	995.629	998.288	1001.81	1126.68	1185.85	1200	1207.96	1210.21	1208.17	1208.92	1211.94	1211.06
Control	71	36	normal	460.406	464.032	458.642	621.219	624.783	623.174	696.243	776.464	829.924	864.691	895.25	914.915	924.002	937.3	944.7	948.049	951.623	958.356	959.988	987.062	1008.97	1031.13	1055.45	1075.53	1090.06	1099.34	1111.32	1119.29	1123.59	1127.16	1132.4	1136.26	1138.62	1142.9	1146.69	1150.8	1153.3	1294.89	1358.14	1376.42	1381.6	1385.58	1383.64	1384.4	1387.38	1386.67
Control	71	37	normal	459.946	465.013	458.755	606.105	611.559	608.569	663.587	723.161	762.806	788.474	813.717	834.037	840.487	852.889	861.748	864.112	869.731	876.831	877.95	902.249	921.343	938.403	954.086	970.278	981.584	990.312	1001.33	1008.96	1011.74	1014.95	1021.92	1024.72	1025.84	1031.3	1033.16	1038.25	1039.88	1163.58	1230.36	1252.98	1262.93	1268.24	1267.85	1270.15	1270.71	1272.21
Control	71	38	normal	459.153	463.136	457.021	616.97	621.144	618.685	686.836	751.965	791.989	818.152	843.166	861.096	870.527	883.967	889.892	894.423	898.966	903.776	907.102	927.906	941.618	955.391	970.734	983.987	990.986	996.92	1005.99	1010.86	1012.99	1016.2	1019.9	1023.16	1022.77	1028.24	1029.95	1033.34	1034.24	1153.69	1218.18	1238.06	1246.88	1251.62	1251.61	1250.77	1254.13	1254.8
Control	71	39	normal	460.179	464.309	458.804	609.006	613.23	611.456	676.364	739.117	774.568	798.768	823.926	841.263	846.82	859.716	868.596	872.656	876.881	883.376	886.273	909.824	929.636	945.31	962.101	975.794	985.893	995.019	1006.02	1012.2	1015.17	1019.52	1027.87	1029.3	1031.55	1036.1	1038.08	1041.93	1045.44	1168.44	1236.49	1259.53	1267.19	1273.84	1273.11	1277.97	1278.67	1281.02
Control	71	40	normal	459.14	464.018	457.996	623.874	628.773	624.738	703.741	764.895	800.055	821.077	840.445	855.913	861.797	872.421	880.706	883.951	887.184	893.521	896.64	921.068	940.089	953.391	968.757	982.14	989.342	996.976	1005.58	1012.01	1016.01	1020.5	1025.27	1030.15	1032.19	1036.85	1038.47	1044.01	1047.75	1164.8	1234.42	1263.53	1274.45	1282.36	1283.67	1284.5	1287.96	1289.07
Control	71	41	normal	460.48	462.938	457.854	569.478	574.364	570.918	603.751	640.388	659.839	673.816	690.535	701.966	707.56	715.393	720.948	723.725	728.487	732.09	735.421	753.711	767.696	778.873	788.804	799.465	803.302	809.651	816.191	823.521	824.618	827.544	832.874	836.512	836.311	840.668	843.576	845.366	847.67	936.393	999.859	1023.26	1036.66	1043.49	1045.74	1048.31	1049.46	1051.76
Control	71	42	normal	460.609	462.643	457.552	547.529	549.62	546.685	569.496	596.459	608.551	617.474	630.866	639.505	641.912	650.671	654.634	655.901	659.248	663.562	666.252	679.948	688.868	697.382	706.337	714.195	717.21	719.277	725.597	730.171	730.723	730.571	735.133	736.868	737.292	739.601	740.599	742.877	743.54	811.162	863.764	888.804	898.995	907.358	907.49	909.767	912.888	913.343
Control	71	43	normal	460.309	465.465	459.145	540.676	545.301	542.383	565.318	590.698	604.582	612.305	625.094	635.038	637.513	646.211	651.553	653.766	657.279	660.659	662.255	676.848	684.219	691.462	701.365	707.302	711.076	714.319	719.992	722.499	724.278	723.571	729.919	731.726	730.188	734.937	734.815	737.649	736.262	809.05	862.409	881.998	889.02	895.63	894.665	897.482	899.303	899.28
Control	71	48	normal	458.626	462.899	458.423	548.662	552.029	549.62	586.099	624.109	649.848	662.195	680.833	690.932	694.466	706.562	708.877	710.317	714.793	716.68	718.26	730.73	743.36	751.194	762.348	772.089	776.755	782.274	789.697	792.495	795.231	794.55	801.535	801.571	802.296	806.257	805.992	809.421	808.481	877.269	922.147	935.052	941.369	944.496	945.942	946.461	947.465	946.758
Control	71	49	normal	459.581	462.272	457.626	570.469	572.776	570.043	610.006	654.708	683.293	705.568	724.563	741.365	745.249	758.334	765.986	766.667	771.687	776.656	777.193	793.656	806.905	816.228	830.111	842.97	850.991	855.271	863.987	869.648	871.999	872.853	877.839	880.584	882.897	884.923	888.319	889.125	890.588	995.923	1043.91	1059.93	1062.7	1068.85	1065.94	1067.28	1068.51	1068.11
Control	71	50	normal	459.132	463.388	458.852	583.359	585.412	583.786	628.519	676.328	709.469	731.199	756.014	773.349	779.457	796.149	803.729	805.691	811.681	817.929	819.763	842.463	859.416	873.058	890.537	905.338	914.929	924.943	933.151	939.318	942.927	945.94	953.189	954.3	955.995	961.438	963.051	964.424	967.748	1094.7	1155.47	1170.34	1177	1180.54	1179.84	1182.11	1181.43	1182.22
Control	71	51	normal	459.312	462.334	458.033	576.432	580.91	576.745	614.517	654.843	680.369	697.998	716.251	732.919	736.279	750.048	756.318	758.156	764.054	770.448	772.3	792.142	808.788	821.6	834.841	846.256	854.197	860.725	869.862	874.797	879.204	880.625	887.7	888.228	891.007	894.529	896.071	900.828	900.968	1011.24	1079.99	1102.99	1112.12	1118.36	1118.04	1120.88	1122.22	1121.21
Control	71	52	normal	458.664	463.594	458.219	581.313	583.704	581.206	619.019	656.826	681.878	697.964	714.795	730.312	733.543	745.064	751.391	752.932	759.703	764.419	764.652	785.951	800.815	813.351	826.382	837.932	845.149	851.497	859.595	864.437	867.562	869.528	876.534	877.211	879.915	883.565	884.745	887.225	889.375	989.977	1061.02	1089.31	1102.72	1110.91	1114.17	1117.57	1120.8	1121.4
Control	71	53	normal	458.549	463.172	458.358	601.528	603.184	600.976	648.702	698.407	729.713	748.896	772.854	788.954	796.336	810.158	818.025	821.443	829.889	834.133	837.777	863.788	880.313	895.757	909.882	922.761	930.244	938.412	947.962	953.257	958.297	959.168	964.551	967.787	969.121	974.724	976.31	980.705	981.813	1111.31	1185.32	1208.03	1217.11	1224.69	1224.54	1226.33	1227.03	1227.53
Control	71	54	normal	459.47	463.687	457.319	603.951	608.536	605.114	660.168	712.123	744.353	763.999	785.747	801.705	806.371	821.663	828.186	830.298	837.187	842.371	846.714	873.597	896.582	914.899	931.893	946.848	957.125	966.585	978.146	984.798	989.143	991.773	1002.19	1005.02	1006.59	1012.44	1016.27	1019.34	1020.42	1159.66	1248.91	1279.21	1289.98	1299.26	1299.81	1303.03	1304.05	1305.24
Control	71	55	normal	458.75	464.074	457.271	606.378	609.532	607.638	677.701	736.593	767.976	787.899	806.789	821.687	826.124	838.858	843.362	846.36	851.118	856.62	859.165	882.784	901.002	915.582	931.009	943.87	952.952	959.161	970.327	976.898	978.711	981.622	987.881	991.682	993.879	998.021	998.65	1003.59	1005.17	1118.03	1190.04	1214.09	1225.26	1232.12	1232.51	1235.33	1237.44	1237.76
Control	71	56	normal	459.238	463.115	457.499	611.309	614.306	613.015	685.145	746.418	780.906	799.81	821.627	834.528	838.03	850.518	855.602	857.539	863.225	867.611	869.383	888.989	904.935	918.314	929.433	941.179	948.731	955.25	962.194	965.707	969.802	971.739	977.46	979.872	980.261	985.635	987.126	988.468	991.753	1096.68	1160.65	1182.04	1191.44	1197.78	1197.2	1198.82	1201.49	1199.82
Control	71	57	normal	458.799	464.106	458.915	558.593	563.195	559.916	585.624	615.692	632.276	644.523	658.622	670.998	671.692	684.546	689.095	690.486	695.741	699.892	702.84	719.033	732.048	741.813	750.26	759.87	764.161	769.814	776.902	779.833	782.733	782.847	790.17	791.647	794.128	797.786	799.077	800.936	802.367	886.116	945.538	968.428	976.824	984.441	985.406	987.758	988.598	988.634
Control	71	58	normal	459.011	463.179	458.437	539.893	541.664	538.233	560.175	584.073	594.872	601.42	615.165	623.698	626.088	634.759	641.214	641.588	647.708	649.182	650.724	666.623	677.068	683.837	691.161	698.388	703.181	705.355	711.581	714.156	715.677	716.272	721.767	723.245	723.382	727.836	728.034	730.313	730.933	802.392	855.558	876.063	883.543	890.145	889.306	888.369	891.955	891.986
Control	71	62	normal	459.857	463.802	455.713	533.424	535.642	530.826	555.961	582.429	602.303	612.777	629.127	638.535	642.021	655.14	656.215	658.308	660.445	665.733	662.522	677.316	688.572	692.705	704.015	712.827	716.37	722.96	729.428	734.027	734.48	737.382	743.314	743.058	743.23	747.355	748.844	748.601	750.59	815.859	851.757	861.87	865.841	868.608	867.591	869.633	870.039	870.504
Control	71	63	normal	459.17	461.226	457.082	540.37	541.882	538.424	565.911	596.32	615.305	626.408	646.952	654.8	659.306	670.235	674.993	675.822	681.866	683.805	685.434	701.226	709.862	716.465	728.153	737.578	743.904	748.998	755.931	759.42	762.863	763.964	769.225	770.413	772.218	774.986	775.869	777.503	779.186	854.248	896.769	909.363	916.067	920.012	919.659	918.081	922.043	920.664
Control	71	64	normal	459.979	461.654	456.1	572.161	574.761	571.994	618.2	665.307	695.928	715.867	739.415	752.104	756.686	772.588	776.88	781.003	783.133	788.348	788.32	805.211	817.369	827.164	841.075	853.553	859.73	864.681	875.185	876.789	881.015	881.425	888.296	889.197	892.1	894.535	896.789	898.077	901.452	1006.62	1053.5	1068.77	1074.22	1079.46	1077.12	1079.85	1079.53	1080.15
Control	71	65	normal	458.05	462.124	457.851	599.738	603.801	600.28	661.453	725.492	770.178	798.951	830.569	847.425	857.162	870.751	878.237	883.91	887.23	891.98	892.181	913.977	931.489	946.842	967.305	983.059	992.664	1001.42	1012.01	1016.51	1019.19	1023.28	1030.62	1030.7	1033.15	1037.83	1040.61	1041.16	1045.46	1180.94	1235.29	1250.01	1258.1	1261.77	1260.16	1260.78	1260.46	1260.05
Control	71	66	normal	459.423	461.509	455.403	604.518	608.337	604.137	660.077	720.211	759.135	785.71	815.592	832.994	841.521	858.028	863.943	869.95	874.034	880.472	881.569	906.026	924.123	939.075	957.756	973.57	982.511	990.476	1002.76	1007.93	1011.95	1015.82	1022.76	1024.55	1025.48	1030.44	1032.52	1035.15	1037.09	1168.87	1238.35	1262.64	1271.41	1278.09	1275.8	1278.65	1279.82	1279.96
Control	71	67	normal	458.901	461.572	457.989	604.787	608.526	604.817	660.336	713.745	746.075	768.507	794.133	807.031	814.148	827.617	836.128	839.39	843.249	849.07	849.125	872.463	890.593	901.761	917.892	932.213	938.065	946.27	955.305	959.885	963.892	965.851	973.699	975.332	977.278	982.183	984.04	986.846	989.403	1105.88	1178.61	1206.7	1221.45	1231.41	1232.03	1236.19	1235.36	1237.27
Control	71	68	normal	459.257	462.326	456.457	600.131	602.673	599.858	651.252	701.068	729.644	748.878	772.07	784.901	790.78	804.98	811.938	814.471	820.774	827.718	827.249	854.009	873.694	887.19	902.026	916.433	923.047	930.869	940.561	946.619	950.16	953.684	961.447	962.989	966.894	969.886	971.78	974.283	978.284	1102.86	1184.71	1216.4	1231.77	1241.91	1246.5	1249.51	1252.57	1251.72
Control	71	69	normal	457.814	462.239	455.594	604.195	607.464	603.456	652.874	702.877	731.271	753.927	780.046	794.562	800.557	817.318	823.741	830.722	834.615	841.844	842.399	871.547	890.512	906.665	923.805	938.639	945.076	953.74	963.663	969.701	975.115	977.201	986.356	987.078	990.128	997.178	999.109	1000.64	1003.71	1148.5	1234.05	1263.67	1277.84	1287.26	1288.2	1292.26	1291.78	1294.28
Control	71	70	normal	459.136	462.901	455.714	617.34	621.139	619.44	689.435	749.321	785.811	806.844	831.636	844.245	849.45	864.669	869.633	874.35	877.834	883.723	885.117	912.7	932.988	947.203	964.612	978.552	988.913	996.452	1008.64	1013.87	1017.13	1022.73	1031.2	1032.59	1033.78	1041.16	1043.11	1045.17	1048.74	1164.5	1233.97	1260.26	1269.48	1276.64	1276.54	1279.51	1280.16	1282.5
Control	71	71	normal	458.62	462.484	456.028	597.7	600.463	596.937	664	719.583	749.453	766.71	787.685	798.913	802.309	814.871	820.07	822.597	826.042	831.541	833.007	854.907	871.816	882.745	898.356	910.97	914.929	922.12	930.67	935.376	938.83	942.124	949.049	951.187	954.023	957.109	959.287	961.104	962.593	1062.85	1121.55	1142.72	1152.19	1160.18	1158.73	1161.01	1161.56	1163.34
Control	71	72	normal	458.239	462.61	457.013	547.383	550.547	547.097	572.551	599.229	611.83	620.874	635.188	643.406	644.571	657.601	659.754	661.795	666.95	670.932	671.116	689.954	702.191	711.421	721.964	730.372	735.482	739.651	748.342	752.291	754.404	759.402	764.774	765.157	770.141	772.94	774.492	775.066	777.902	855.81	914.291	939.803	950.579	959.426	959.974	961.931	963.985	965.421
Control	71	73	normal	458.953	462.763	457.086	536.345	540.84	536.045	555.914	577.564	590.538	594.734	611.787	619.857	622.146	632.165	637.858	639.72	642.054	647.393	646.425	662.523	672.636	677.671	686.437	694.478	696.652	699.912	706.612	711.399	711.741	713.604	720.695	719.919	720.578	726.456	726.265	727.02	728.841	802.781	853.371	871.924	879.604	884.419	882.424	885.155	886.684	888.31
Control	71	79	normal	459.085	461.222	457.966	552.391	554.349	552.236	578.779	608.089	629.524	639.527	660.123	667.72	671.284	684.064	689.477	692.389	697.421	702.765	702.629	720.143	732.625	739.594	751.978	761.061	766.345	771.3	780.33	781.26	785.388	787.382	793.601	795.342	796.716	801.889	801.158	802.798	805.584	902.357	957.694	978.738	986.373	990.966	991.765	993.227	994.277	995.313
Control	71	80	normal	459.312	460.689	458.142	572.785	573.639	572.538	610.818	651.911	678.568	698.388	719.286	732.086	735.207	748.146	752.968	755.541	761.193	764.891	766.295	784.61	798.61	806.914	819.524	831.2	838.12	845.335	851.327	855.639	858.285	860.472	866.736	865.849	869.604	874.468	874.198	876.369	879.083	985.139	1041.93	1068.54	1079.84	1086.7	1086.05	1087.86	1088.7	1089.83
Control	71	81	normal	459.609	461.319	456.873	610.383	612.586	611.792	679.255	743.904	784.776	809.538	836.08	851.212	857.037	871.708	878.923	881.679	887.759	890.722	891.525	913.076	930.557	942.817	959.529	973.817	983.07	988.706	997.956	1002.05	1005.2	1005.05	1011.57	1012.71	1015.62	1019.93	1019.81	1021.87	1024.71	1140.96	1209.46	1232.39	1243.1	1247.88	1248.39	1251.43	1250.18	1250.67
Control	71	82	normal	458.518	461.522	456.435	593.881	595.341	594.201	642.725	689.66	720.405	740.761	763.04	775.454	780.303	792.964	799.755	802.355	808.028	814.381	815.584	840.25	859.894	874.185	890.628	904.778	912.289	922.155	932.813	936.011	941.678	945.136	951.725	952.684	956.827	963.43	962.111	967.728	969.662	1087.22	1164.15	1194.81	1208.89	1218.74	1223.39	1224.95	1227.23	1229.56
Control	71	83	normal	459.971	460.926	456.633	602.248	603.582	600.269	650.844	702.644	732.876	753.717	776.015	789.659	794.704	809.14	814.382	818.108	825.188	829.616	832.957	858.421	881.688	897.306	915.393	931.435	940.845	949.949	961.43	967.707	972.913	975.089	983.467	987.61	990.104	994.918	997.364	1001.69	1004.71	1127.46	1211.25	1246.67	1265.11	1275.26	1278.7	1284.12	1285.92	1286.9
Control	71	84	normal	459.366	460.598	458.095	611.675	612.444	612.821	682.948	748.036	789.193	817.706	845.074	857.917	864.347	877.93	884.79	887.639	894.344	897.761	901.484	925.327	948.168	962.286	981.939	997.409	1006.91	1016.21	1026.42	1028.53	1034.05	1037.94	1044.64	1047.09	1050.21	1056.21	1055.77	1058.51	1062.6	1193.68	1264.56	1291.09	1298.5	1304.49	1305.39	1306.12	1305.06	1306.53
Control	71	85	normal	459.417	461.12	456.845	600.807	603.506	602.033	674.704	739.799	775.347	798.008	819.957	832.468	835.184	847.467	852.711	853.556	857.672	862.48	862.39	882.317	899.658	910.691	925.317	938.246	946.453	953.456	961.077	962.619	966.39	968.902	974.193	976.428	977.958	983.405	980.905	985.764	986.756	1088.67	1149.33	1169.54	1180.15	1186.64	1186.62	1186.64	1187.78	1188.48
Control	71	86	normal	459.285	461.015	456.456	578.742	580.141	578.765	629.534	675.166	701.805	719.157	737.873	750.284	751.014	765.397	768.436	771.46	776.902	781.102	782.529	803.661	822.309	833.845	849.661	862.333	869.502	877.883	886.912	891.753	896.634	899.582	906.427	907.499	912.446	918.57	918.766	919.32	923.332	1020.1	1082.42	1106.7	1114.97	1122.02	1121.61	1124.09	1124.27	1125.08
Control	71	87	normal	458.936	462.535	457.322	585.528	587.203	586.145	632.75	677.87	704.423	721.679	741.556	752.836	755.39	769.068	774.394	776.895	783.689	787.529	788.268	810.915	826.773	837.748	849.305	861.528	867.34	873.961	882.247	886.753	890.603	893.722	900.99	901.38	904.003	909.537	908.412	912.427	913.885	1008.32	1072.72	1098.29	1106.94	1112.4	1113.99	1113.74	1114.82	1116.03
Control	71	94	normal	461.048	461.054	456.7	549.735	550.829	548.31	572.976	600.926	617.185	630.824	647.313	657.578	662.426	672.026	679.499	682.347	686.612	691.23	691.508	708.976	719.759	728.577	738.029	746.656	751.06	755.85	765.616	766.484	769.817	773.301	779.722	779.086	781.651	787.201	785.893	788.489	789.628	889.8	946.54	966.943	973.876	980.029	980.365	981.522	981.852	982.435
Control	71	95	normal	460.711	461.513	457.263	548.947	547.144	544.445	567.717	593.558	605.274	616.807	633.643	638.199	644.014	653.484	659.796	661.922	665.758	669.879	669.101	686.038	699.928	706.049	718.962	726.872	732.18	737.955	745.351	747.985	749.949	754.903	758.115	758.081	762.44	767.736	766.854	767.474	768.905	857.998	917.661	944.995	958.05	962.83	965.589	966.906	967.303	967.169
Control	71	96	normal	460.518	461.478	456.573	555.715	556.833	554.512	579.433	609.44	624.511	637.698	653.24	658.738	662.596	670.83	675.682	679.926	684.215	688.064	685.961	705.861	717.448	726.138	739.521	748.512	752.447	757.21	765.641	767.875	769.828	775.244	779.201	779.9	782.391	788.518	786.952	788.49	789.736	871.384	929.458	958.163	974.578	984.719	986.971	990.911	991.5	993.42
Control	71	97	normal	459.335	461.494	455.6	597.021	596.902	595.969	650.014	706.143	740.462	769.977	795.796	807.624	817.943	829.593	837.812	843.005	847.703	853.574	853.043	877.334	896.779	912.501	931.576	946.459	955.656	966.349	977.049	982.383	986.662	990.494	997.719	997.701	1001.11	1009.43	1009.58	1012.9	1015.75	1148.85	1210.87	1231.42	1241.69	1246.47	1245.54	1247.83	1246.86	1249.08
Control	71	98	normal	460.021	460.137	457.73	596.058	597.168	595.772	657.723	723.184	761.346	794.758	820.487	833.825	844.259	855.928	865.139	867.375	873.277	877.962	876.352	899.057	917.154	930.963	948.987	962.596	971.943	981.205	992.107	994.05	998.997	1001.97	1006.27	1007.28	1010.7	1017.7	1017.01	1018.77	1022.58	1153.07	1208.04	1221.8	1226.95	1231.25	1229.38	1230.15	1229.18	1228.95
Control	71	99	normal	460.825	462.814	455.785	587.061	588.901	586.188	647.768	707.617	745.594	772.049	798.438	809.812	816.584	827.688	834.636	836.147	840.983	845.242	843.353	857.632	871.047	878.928	892.369	903.471	907.58	913.548	920.353	922.947	923.891	927.004	932.159	930.534	932.226	937.43	937.429	938.91	940.158	1050.99	1095.42	1108.19	1112.89	1114.31	1112.96	1113.65	1112.01	1113.95
Control	71	100	normal	460.332	460.362	458.109	590.011	591.012	589.933	655.478	715.591	747.531	770.322	790.938	797.825	804.595	813.931	817.816	821.798	825.231	828.326	826.293	843.9	856.333	865.349	878.712	888.308	892.725	898.905	906.057	908.192	909.62	913.008	917.289	916.231	919.891	923.431	923.789	921.984	923.663	1013.41	1068.96	1087.04	1092.29	1097.53	1096.71	1097.85	1096.9	1098
Control	71	101	normal	460.427	460.613	456.016	570.794	571.232	570.447	611.302	653.426	676.211	695.986	714.736	721.478	728.048	738.785	745.588	748.034	753.344	757.185	757.295	779.447	797.888	809.397	823.798	835.336	841.895	849.966	860.08	864.075	866.87	872.548	880.102	879.572	882.716	889.606	889.808	893.591	895.231	995.629	1056.26	1078.11	1086.87	1094.09	1093.94	1098.46	1096.75	1097.54
Control	71	102	normal	460.959	461.384	457.567	586.133	586.308	583.741	637.503	687.316	715.492	734.64	754.663	762.736	770.351	778.848	785.314	787.382	792.979	795.779	796.511	813.347	825.483	834.999	846.812	857.957	860.603	866.383	873.579	877.062	880.413	882.612	887.314	888.191	889.538	895.158	895.014	895.594	897.207	989.776	1044.15	1062.78	1069.76	1075	1072.32	1074.25	1073.03	1074.89
Control	71	103	normal	460.87	461.682	458.747	539.704	540.304	537.298	558.477	582.99	594.69	606.185	622.349	627.14	630.349	641.251	645.488	646.648	650.84	654.058	653.749	669.625	681.088	686.64	697.53	702.228	706.106	711.285	717.663	721.81	723.96	726.406	731.025	731.054	734.075	740.726	738.911	741.071	741.337	822.838	872.648	888.868	897.451	902.242	903.391	903.902	902.8	904.04
Control	71	109	normal	461.067	459.553	458.359	543.347	545.122	543.71	566.258	592.079	603.92	620.418	636.046	642.747	649.393	658.714	664.624	667.103	673.372	675.87	678.106	696.024	707.486	715.207	724.041	733.923	737.699	743.274	753.14	755.732	759.4	761.41	766.019	766.12	767.49	772.889	774.581	774.665	775.18	867.041	927.66	951.914	960.681	963.28	964.104	965.071	965.187	964.755
Control	71	110	normal	461.013	459.145	458.095	559.179	559.083	558.556	586.428	615.173	632.697	651.322	670.476	678.629	684.439	694.886	700.954	705.989	709.95	714.242	715.927	733.288	747.617	758.385	771.158	781.983	786.959	795.406	802.932	806.531	811.998	814.364	821.44	819.351	823.184	825.614	829.508	829.519	831.563	926.922	990.741	1015.87	1025.02	1030.14	1033.45	1033.52	1031.07	1032.08
Control	71	111	normal	460.476	459.487	456.829	569.005	570.52	569.385	604.337	641.104	663.472	684.722	704.039	712.909	720.24	730.208	735.985	739.88	745.479	749.082	752.089	771.952	789.999	800.683	815.234	827.892	836.181	844.749	854.371	858.326	863.034	865.438	874.03	872.648	876.559	880.246	882.607	884.383	885.176	984.602	1051.97	1078.31	1087.16	1093.73	1095.71	1095.63	1097.29	1096.87
Control	71	112	normal	461.472	458.43	457.324	566.478	566.099	565.918	605.661	646.992	672.283	698.38	717.896	728.873	738.049	749.171	755.302	758.657	764.463	768.399	770.117	786.946	800.958	809.902	822.847	833.553	838.071	845.566	853.866	856.083	860.465	862.393	866.595	866.155	868.039	873.166	876.286	876.137	877.337	994.44	1042.48	1055.72	1059.76	1059.33	1062.39	1061.41	1058.17	1059.91
Control	71	113	normal	460.183	459.189	457.518	571.66	573.954	571.797	620.481	666.233	696.387	722.753	746.772	758.021	765.986	777.649	784.421	788.911	791.577	796.099	797.86	815.127	829.191	839.466	854.501	865.29	870.823	877.781	889.074	890.56	894.847	897.252	901.23	900.619	903.71	907.198	908.955	913.071	911.778	1023.95	1074.55	1087.97	1092.3	1093.83	1094.96	1094.3	1091.52	1092.65
Control	71	114	normal	460.661	459.639	458.109	584.977	586.727	585.418	643.935	701.56	737.214	768.036	792.885	803.888	811.678	822.307	827.033	831.733	835.805	838.386	838.651	854.999	869.142	879.351	894.239	903.886	909.871	917.422	926.046	927.37	930.532	932.905	938.308	935.321	936.933	940.959	944.239	944.036	945.697	1055.33	1103.94	1119.26	1122.4	1124.08	1123.03	1121.94	1121.13	1121.79
Control	71	115	normal	460.39	460.742	456.841	581.305	583.48	582.923	640.945	695.335	727.623	752.014	775.893	782.166	791.418	800.702	805.344	808.894	813.601	816.444	819.068	833.35	849.615	859.771	873.822	885.863	889.742	897.597	906.218	908.234	913.348	915.68	920.708	919.245	922.175	925.452	927.17	929.855	928.402	1023.23	1074.2	1090.64	1092.54	1096.29	1097.65	1095.8	1096.8	1096.73
Control	71	116	normal	461.435	458.391	458.339	579.441	580.887	578.395	629.001	675.461	703.537	728.8	749.248	758.548	764.625	774.943	781.201	783.042	787.563	792.529	791.873	810.465	825.193	835.879	850.546	859.477	864.532	871.615	880.608	883.943	887.742	890.795	896.538	896.506	896.826	902.921	903.061	906.17	907.775	1002.18	1053.66	1072.36	1080.12	1079.8	1083.15	1080.97	1082.14	1082.32
Control	71	117	normal	461.877	459.008	458.93	550.975	555.131	553.246	587.068	623.785	644.328	663.279	679.333	686.486	692.474	701.256	706.061	707.752	713.665	716.101	717.323	730.572	740.584	747.713	757.889	765.731	766.809	773.007	780.03	781.739	782.464	784.594	789.75	788.02	789.93	794.719	796.499	797.607	797.229	882.468	924.811	939.209	942.701	943.517	945.067	945.752	943.98	944.806
Control	73	2	normal	460.516	462.174	457.9	533.324	531.075	535.718	564.433	591.618	609.827	625.306	638.594	646.19	655.807	663.215	663.222	671.26	672.966	672.401	677.51	687.557	697.193	704.225	710.792	712.871	720.28	726.081	730.813	733.997	738.404	741.133	739.81	742.729	741.669	742.325	745.635	747.812	748.625	823.762	861.574	873.247	878.742	880.364	882.596	883.09	881.181	880.579
Control	73	3	normal	460.388	459.593	459.4	553.903	552.108	557.573	596.767	634.768	663.488	686.811	702.557	711.752	723.616	731.15	734.173	741.896	744.925	743.946	750.093	765.189	777.946	785.677	797.558	806.646	813.87	821.942	829.336	833.867	838.254	841.586	838.587	842.465	842.459	845.635	848.876	848.748	853.013	937.072	979.835	994.118	1000.11	1001.25	1002.53	1002.45	1001.24	1001.2
Control	73	4	normal	459.644	461.011	460.043	566.816	565.036	571.511	616.678	658.656	682.787	704.431	719.951	727.732	739.53	746.265	746.291	757.226	757.987	756.393	763.759	778.718	793.869	805.022	814.348	820.429	828.292	836.326	842.759	844.296	850.517	853.566	851.003	854.295	854.353	857.063	861.236	861.327	862.574	939.53	989.916	1009.48	1019.7	1023.22	1024.84	1028.56	1026.79	1028.35
Control	73	5	normal	460.398	460.486	459.272	542.946	541.636	548.371	570.7	594.969	605.61	619.83	628.111	635.029	642.692	648.071	648.819	657.835	659.313	658.141	665.264	680.385	693.358	702.878	711.562	717.682	723.896	730.943	737.607	741.54	746.247	750.374	749.445	752.497	752.49	756.16	756.821	758.902	762.331	830.849	889.063	915.464	929.957	936.894	941.134	944.707	944.321	945.067
Control	73	6	normal	459.771	460.378	459.292	556.133	552.427	557.459	587.337	616.662	634.632	650.294	663.585	668.674	679.608	686.128	687.973	696.782	700.586	701.06	707.187	726.015	742.177	753.228	762.571	769.629	777.614	785.999	793.556	799.468	803.989	810.579	807.568	813.398	815.274	817.411	823.079	823.695	827.262	918.506	985.151	1010.93	1025.01	1030.67	1034.67	1039.25	1037.07	1039.01
Control	73	7	normal	459.891	460.775	458.902	589.932	587.58	593.194	648.093	698.08	731.254	757.177	774.635	787.943	800.166	807.578	811.672	821.726	825.503	823.821	832.47	850.772	869.3	882.644	892.842	903.201	913.683	924.052	930.328	936.865	944.366	947.769	947.958	952.798	953.395	957.159	960.148	960.862	965.579	1071.61	1136.78	1158.03	1168.24	1170.69	1172.19	1174.24	1171.6	1171.57
Control	73	8	normal	459.562	460.585	459.666	588.819	587.212	592.443	645.681	695.464	728.416	757.196	776.029	789.94	802.063	812.083	815.057	824.828	828.76	828.155	836.339	854.347	873.4	886.664	899.283	908.757	920.797	930.782	940.314	945.221	952.015	956.286	955.239	959.791	962.657	964.53	969.354	970.255	973.23	1085.31	1150.57	1171.13	1180	1184.45	1185.72	1185.67	1183.37	1184.02
Control	73	9	normal	461.216	461.652	458.961	569.131	566.609	572.203	606.097	641.504	664.924	686.012	702.5	713.192	726.597	732.693	736.403	747.214	749.394	750.698	757.781	777.238	794.186	804.68	814.357	822.761	833.144	844.002	852.709	856.083	862.322	867.929	866.148	870.588	872.204	876.368	880.697	880.83	884.938	989.556	1056.83	1079.21	1090.26	1092.66	1096.02	1096.94	1093.22	1095.73
Control	73	10	normal	460.29	459.375	459.392	547.819	546.254	552.074	578.746	606.951	623.71	641.754	653.533	662.487	673.34	682.225	683.551	692.327	696.21	695.51	702.014	716.231	729.562	737.347	743.971	750.465	757.545	763.28	769.896	772.832	778.186	782.979	780.746	785.444	786.122	787.341	792.095	791.494	796.507	886.78	941.906	959.839	969.5	970.235	970.85	974.402	970.907	971.921
Control	73	11	normal	460.316	461.107	459.468	541.133	537.553	543.451	568.822	594.826	612.333	629.414	641.86	649.251	661.195	667.453	668.201	678.058	679.43	678.748	685.681	697.269	705.875	713.299	719.666	721.852	730.247	736.837	742.084	747.339	750.868	751.697	752.113	754.925	754.082	756.63	759.237	760.503	762.289	847.646	892.651	905.12	911.451	911.661	914.245	912.649	912.19	911.757
Control	73	12	normal	460.435	460.521	461.446	532.932	529.15	535.938	560.92	584.034	600.084	616.615	628.256	634.458	644.957	649.395	651.173	659.293	660.915	659.041	665.099	676.087	685.025	690.484	697.293	700.268	706.14	713.755	716.78	721.576	724.938	727.925	725.931	729.096	729.676	730.943	732.23	733.838	737.495	807.863	847.28	859.055	862.637	864.151	865.367	866.273	864.826	865.793
Control	73	17	normal	460.355	460.973	460.342	543.128	541.542	544.22	577.191	609.206	631.123	652.345	665.257	674.99	685.471	690.885	691.508	701.456	703.861	701.133	708.251	719.082	728.722	737.841	745.898	750.949	759.296	767.358	773.461	777.056	781.937	781.689	782.716	785.645	785.157	788.793	791.272	790.824	794.463	878.181	917.161	928.66	934.868	935.682	936.641	937.007	933.618	936.132
Control	73	18	normal	461.152	461.18	458.931	553.423	551.181	557.041	589.372	622.417	642.846	665.229	679.737	689.325	700.502	707.206	709.959	719.633	721.265	722.812	728.484	745.379	757.299	771.206	779.713	786.888	794.899	805.787	811.847	817.786	821.379	824.095	824.945	829.29	829.554	832.293	836.832	838.541	840.974	935.788	985.497	999.339	1007.53	1008.45	1013.03	1011.73	1008.33	1011.38
Control	73	19	normal	459.838	461.363	460.214	569.374	566.633	571.002	612.593	653.365	679.017	702.846	719.05	729.248	741.824	747.473	748.822	760.148	763.46	760.428	769.097	781.503	798.772	808.885	816.929	822.594	832.424	840.163	848.295	852.81	856.903	859.368	859.212	862.037	862.811	863.664	867.15	866.886	871.428	960.838	1014.5	1031.5	1040.54	1041.62	1045.52	1044.14	1040.57	1045.04
Control	73	20	normal	462.151	460.035	458.805	579.396	578.963	584.568	635.811	680.65	705.861	727.366	741.615	751.365	763.202	768.331	771.488	780.338	782.797	780.067	788.35	808.45	825.176	840.111	849.33	855.836	866.957	875.291	883.581	889.845	893.761	898.656	899.421	902.817	902.322	906.245	909.156	910.94	913.151	1001.01	1061.79	1083.9	1096.65	1101.41	1103.64	1104.43	1102.18	1104.89
Control	73	21	normal	459.702	460.84	458.596	559.92	557.085	562.026	604.647	639.961	658.333	675.789	687.392	692.4	700.821	705.376	706.161	712.201	716.343	714.344	722.212	737.139	753.808	766.342	776.301	781.904	789.913	800.331	806.67	811.696	817.407	818.979	820.138	824.03	824.706	827.167	831.285	830.154	835.305	908.385	966.437	993.693	1010.03	1017.87	1026.83	1030.81	1031.01	1035.72
Control	73	22	normal	459.91	460.855	458.816	556.581	554.436	558.679	588.072	617.174	631.655	649.014	658.999	665.506	675.534	679.136	681.366	690.888	691.463	691.175	698.378	713.485	728.114	739.121	748.082	754.092	761.826	770.721	778.529	782.183	788.488	790.882	791.434	796.534	795.276	799.3	804.935	804.512	808.613	886.178	946.983	974.898	993.294	1002.78	1009.84	1014.19	1012.88	1017.67
Control	73	23	normal	459.044	460.539	459.12	569.975	568.609	574.232	606.994	640.322	660.929	682.321	694.852	703.504	714.879	720.633	724.306	734.644	736.173	737.403	743.636	762.878	780.791	791.994	801.203	807.939	819.876	829.932	835.561	842.089	846.251	850.354	851.231	855.957	856.503	859.188	863.977	864.107	868.625	965.552	1036.16	1064.51	1080.68	1085.72	1090.75	1092.39	1089.68	1092.61
Control	73	24	normal	459.35	461.978	458.928	556.429	554.824	560.207	588.194	615.303	632.469	649.602	662.298	668.826	681.387	684.995	687.628	698.167	699.671	698.45	705.9	723.688	739.833	751.564	759.36	765.254	773.437	783.011	788.349	793.747	797.889	801.058	800.703	806.043	806.046	808.56	814.046	812.828	817.332	908.804	978.565	1005.96	1018.97	1021.5	1025.59	1029.62	1023.55	1028
Control	73	25	normal	461.019	461.36	459.031	551.612	549.707	553.47	583.04	613.559	633.845	654.24	667.598	676.163	688.269	694.717	696.987	705.725	708.864	707.022	714.902	729.769	739.158	749.371	757.112	761.136	768.995	777.36	782.315	785.791	791.112	792.459	791.938	794.253	795.805	798.628	801.509	801.438	805.872	901.828	952.193	967.391	975.394	974.423	977.11	975.993	973.473	977.308
Control	73	26	normal	459.968	461.47	459.489	548.191	546.424	550.221	579.48	612.367	632.705	654.088	668.376	680.459	690.476	695.912	698.477	708.162	710.648	708.915	715.141	726.858	738.011	748.122	755.05	761.488	768.72	778.123	785.311	788.6	792.575	793.508	794.05	797.207	797.233	801.641	802.203	804.51	807.992	900.579	944.18	958.119	965.692	966.913	967.754	967.433	961.467	964.477
Control	73	27	normal	459.868	460.722	459.377	536.546	534.193	539.111	565.624	590.269	607.23	626.498	637.88	646.117	657.355	662.211	663.559	672.753	674.806	672.58	678.236	689.483	700.332	706.809	713.694	718.01	726.696	734.015	739.375	744.751	749.436	750.497	749.25	753.348	754.948	755.741	760.054	759.124	764.292	843.511	885.107	897.31	903.399	904.177	905.641	904.813	901.993	904.765
Control	73	31	normal	461.502	460.916	459.618	532.828	533.017	539.423	566.411	595.025	612.95	632.066	642.657	651.057	661.428	664.071	668.495	675.791	677.876	674.348	682.398	692.553	706.45	716.856	724.391	729.726	737.956	748.145	753.647	757.732	762.446	766.417	765.566	768.134	770.455	772.213	776.812	776.653	777.592	856.403	895.135	908.298	911.838	913.634	914.902	914.863	913.33	914.08
Control	73	32	normal	460.831	462.33	459.875	527.666	527.801	533.045	555.212	575.678	589.558	605.058	612.053	618.307	627.862	629.929	632.208	639.926	640.402	638.61	647.195	658.398	670.105	678.302	682.791	686.259	693.193	701.638	707.058	708.503	711.126	714.581	714.452	716.114	717.346	719.261	722.711	722.305	725.035	796.461	849.671	866.942	876.138	878.559	880.195	883.779	880.27	881.932
Control	73	33	normal	462.68	462.288	459.156	527.906	529.152	532.554	551.996	570.988	581.751	594.932	600.664	607.188	613.223	615.291	618.282	625.098	627.357	624.108	632.348	643.83	655.549	664.643	670.034	673.284	678.035	684.278	689.399	694.562	695.477	696.917	696.846	699.917	698.723	700.635	704.142	704.272	707.14	770.29	827.308	850.559	863.108	869.037	872.026	873.982	872.321	873.698
Control	73	34	normal	459.149	460.531	458.13	559.698	560.019	564.152	599.71	632.959	652.895	675.011	686.107	696.745	707.649	711.669	715.504	724.99	727.516	723.964	733.161	749.144	764.933	776.105	784.984	792.293	801.841	812.404	816.201	822.98	823.512	828.774	828.835	831.756	831.99	835.754	840.055	838.853	841.809	934.88	996.056	1019.26	1027.95	1032.04	1034.68	1037.37	1034.82	1036.5
Control	73	35	normal	458.314	459.628	458.104	597.356	596.897	603.454	669.829	729.198	769.35	800.308	821.528	835.183	848.729	854.65	859.361	870.358	872.222	870.94	878.691	898.741	918.924	935.297	949.287	959.218	971.788	985.543	994.261	998.66	1004.56	1007.14	1008.6	1012.28	1013.51	1016.84	1021.43	1020.23	1024.55	1139.71	1203.42	1224.05	1234.53	1236.35	1236.45	1239.12	1233.89	1237.09
Control	73	36	normal	461.348	461.587	459.238	620.474	620.459	627.491	714.221	793.782	841.046	880.177	900.872	916.359	929.635	938.183	941.183	952.942	955.015	953.236	962.574	984.482	1011.29	1030.49	1047.03	1059.56	1075.5	1088.83	1097.69	1103.96	1107.7	1112.71	1114.48	1119.15	1119.69	1122.33	1127.94	1130.02	1133.39	1258.45	1329.66	1349.59	1360.47	1363.01	1363.28	1363.25	1363.11	1363.89
Control	73	37	normal	459.796	460.139	457.559	586.468	586.945	591.904	646.242	696.083	726.337	753.557	768.065	780.371	791.821	797.693	801.628	810.184	813.781	813.383	822.992	844.839	866.489	883.051	896.153	905.534	920.126	932.775	942.098	947.647	952.432	958.848	959.249	964.349	967.364	969.563	976.447	975.412	981.866	1091.9	1165	1194.84	1209.95	1216.13	1220.49	1224.38	1223.52	1225.21
Control	73	38	normal	460.613	461.406	459.095	548.03	549.099	554.309	578.151	598.858	612.842	628.359	635.268	643.371	650.35	654.31	656.824	666.463	667.484	665.738	673.505	689.34	705.244	716.485	723.987	730.47	738.512	749.689	756.316	761.004	765.796	768.514	771.281	773.475	774.284	778.127	781.493	782.67	784.714	863.214	930.409	966.827	984.909	995.28	999.454	1005.07	1004.75	1009.2
Control	73	39	normal	460.055	460.366	458.312	556.861	556.976	561.446	593.588	622.574	640.3	659.723	670.95	681.395	692.151	693.516	698.846	709.032	710.766	708.332	717.193	732.808	750.33	762.748	770.594	777.986	787.106	796.65	803.278	808.011	812.519	817.14	816.403	819.032	821.37	823.297	828.952	828.073	832.406	924.145	991.434	1017.23	1030.34	1036.34	1038.24	1041.4	1039.47	1040.13
Control	73	40	normal	460.595	461.191	457.992	554.747	554.311	560.34	588.848	620.081	639.396	661.689	675.522	687.77	698.073	704.757	709.126	717.837	721.635	720.287	728.603	741.325	753.88	761.646	769.228	773.657	781.346	790.767	795.776	798.603	801.637	804.355	804.779	807.584	808.058	810.19	815.086	814.827	817.973	925.429	977.905	991.703	997.717	1000.22	1001.12	1000.88	1000.01	1001
Control	73	41	normal	460.356	461.439	458.565	539.995	539.931	544.667	568.216	591.044	606.109	624.95	635.524	643.212	654.307	659.525	663.275	672.902	674.94	672.627	681.05	691.955	702.636	708.715	713.033	715.395	721.688	729.084	733.119	737.697	738.06	740.163	741.22	744.171	742.527	745.164	749.549	748.635	750.81	850.727	898.551	911.118	916.711	919.84	919.364	921.61	917.504	917.612
Control	73	42	normal	460.052	460.203	457.909	536.284	535.857	541.455	564.993	589.173	603.78	623.267	635.775	644.295	654.448	658.985	662.287	671.21	673.578	670.973	679.683	689.103	699.001	704.716	708.986	711.729	718.661	727.624	731.355	732.93	736.246	739.05	738.292	740.555	740.463	742.662	748.005	745.867	749.78	845.988	888.037	900.229	906.244	907.926	908.352	910.32	906.803	907.464
Control	73	47	normal	460.37	459.712	458.582	552.283	552.421	556.501	598.092	637.475	662.965	684.363	693.907	701.962	711.833	714.87	719.676	726.237	725.849	726.203	733.159	746.956	762.326	774.262	783.376	790.344	797.883	806.3	812.635	815.745	819.298	820.223	822.263	824.396	825.932	826.929	830.437	829.781	833.589	911.881	967.577	983.789	996.24	998.012	999.91	1000.88	997.627	1000.84
Control	73	48	normal	460.359	459.188	458.699	562.196	562.147	566.036	606.719	643.897	667.935	692.125	704.446	714.048	723.164	729.049	733.812	742.722	744.225	743.545	750.694	767.481	783.049	795.511	806.379	815.178	821.698	833.829	839.756	845.404	847.346	849.466	852.337	855.949	855.205	857.877	864.424	863.365	864.87	954.089	1016.82	1039.19	1052.35	1054.56	1059.57	1057.69	1057.34	1058.95
Control	73	49	normal	460.603	459.761	460.056	603.874	606.622	611.086	673.526	732.531	776.35	811.428	834.071	848.233	866.421	874.218	881.12	892.548	895.741	895.857	905.125	924.892	945.517	963.164	980.304	992.014	1006.02	1018.75	1029	1036.73	1040.74	1044.4	1048.58	1049.95	1053.23	1054.5	1059.32	1060.4	1064.71	1184.24	1252.27	1267.59	1277.57	1279.33	1279.3	1279.89	1276.84	1279.55
Control	73	50	normal	459.845	459.966	458.298	619.319	619.377	622.208	695.823	762.983	810.529	848.301	873.302	889.226	905.848	913.85	921.771	931.294	935.209	936.014	943.886	964.69	985.81	1004.53	1019.23	1032.01	1045.33	1059.88	1069.93	1075.96	1079.84	1081.84	1085.27	1089.04	1090.91	1093.38	1099.82	1099.83	1103.35	1228.25	1295.02	1311.13	1323.15	1323.63	1324.8	1324.95	1324.09	1324.82
Control	73	51	normal	460.18	459.854	460.663	605.416	605.936	609.973	671.758	729.081	771.01	804.465	826.499	841.209	854.937	861.849	868.911	880.159	882.196	886.095	891.889	913.986	934.406	952.356	965.462	979.091	991.041	1002.05	1012.47	1019.76	1024.32	1027.38	1030.77	1035.02	1036.63	1040.52	1045.35	1046.59	1051.12	1179.19	1249.84	1273.52	1285.01	1288.09	1290.38	1290.3	1288.02	1290.44
Control	73	52	normal	460.271	458.056	459.174	595.578	597.582	599.119	649.823	694.483	725.145	752.817	770.82	783.632	799.308	805.686	811.966	823.565	827.233	827.79	837.651	863.074	886.142	904.871	919.137	931.2	943.343	957.146	968.598	975.772	981.353	986.747	989.908	995.835	999.018	1003.18	1010.32	1011.62	1016.46	1149.01	1234.47	1264.67	1279.86	1284.63	1289.77	1289.93	1288.28	1291
Control	73	53	normal	460.449	460.68	460.265	568.769	569.201	572.573	608.92	640.525	658.901	678.838	690.245	699.275	708.378	713.195	717.569	727.251	727.345	730.137	736.289	756.335	775.675	790.139	801.693	810.246	820.58	833.546	840.156	848.403	854.233	857.649	861.864	866.369	870.175	872.25	877.658	879.845	883.002	977.937	1054.23	1084.72	1104.81	1114.62	1119.07	1121.85	1123.61	1126.98
Control	73	54	normal	459.541	458.894	458.296	595.61	596.346	601.332	654.222	703.524	735.541	761.546	778.983	791.893	803.269	809.486	815.996	825.998	828.243	830.904	838.596	860.833	882.063	899.956	911.491	919.96	931.799	945.223	952.992	959.776	963.945	966.315	971.454	974.509	978.635	979.767	985.753	986.955	990.998	1110.99	1190.99	1219.31	1235.61	1241.13	1241.99	1244.53	1242.18	1242.86
Control	73	55	normal	460.651	460.221	460.278	567.469	568.192	570.654	604.851	636.126	660.288	683.571	695.632	708.311	718.971	723.975	729.109	740.499	741.868	742.691	749.813	767.241	781.968	793.093	801.805	808.642	816.083	826.265	832.715	837.75	840.356	842.443	844.999	848.406	849.396	851.532	856.317	857.07	860.674	970.608	1033.78	1054.33	1065.73	1067.71	1069.02	1069.07	1068.13	1066.78
Control	73	56	normal	462.259	460.492	460.473	534.677	532.594	538.5	556.861	575.809	586.599	601.077	609.08	615.375	625.773	629.632	631.716	640.651	643.234	641.886	648.812	660.102	669.232	675.003	679.455	678.606	683.265	690.611	694.418	696.187	697.087	698.714	699.263	700.104	700.315	702.519	707.055	705.242	707.121	789.682	842.292	856.861	866.21	867.49	869.64	868.765	867.351	867.576
Control	73	57	normal	460.013	460.325	459.796	531.482	531.743	534.736	556.715	575.176	590.12	603.984	612.492	619.635	628.115	633.197	636.388	645.141	647.303	644.119	650.21	660.621	673.014	680.558	684.765	689.08	694.189	701.527	705.282	709.325	711.009	710.676	714.253	716.716	717.54	719.496	722.577	722.243	724.784	800.781	850.661	863.199	871.365	871.827	875.56	875.522	872.442	873.133
Control	73	61	normal	462.32	462.895	459.727	525.25	528.712	530.219	552.952	572.221	586.832	600.19	607.351	615.277	624.301	627.178	629.969	637.758	638.457	636.95	645.793	654.111	665.748	676.645	678.887	684.531	691.317	699.721	704.286	710.249	711.91	713.42	715.535	716.206	719.231	719.981	722.844	722.375	725.676	794.17	838.868	851.015	857.62	862.406	860.026	861.893	861.313	862.686
Control	73	62	normal	462.538	459.959	460.917	540.154	542.34	544.024	571.235	593.781	611.776	629.348	637.566	647.366	655.723	658.357	661.438	672.843	670.355	672.166	679.653	689.824	702.373	713.715	718.962	724.462	731.978	739.152	743.909	751.59	752.178	754.367	756.106	758.058	759.987	761.627	764.718	765.743	769.971	844.259	890.988	906.688	917.126	923.25	923.548	924.912	923.124	924.338
Control	73	63	normal	459.582	457.954	458.389	547.21	549.097	550.863	583.753	610.526	630.779	650.123	660.803	670.693	680.143	683.671	686.813	695.329	696.407	696.856	705.005	718.172	733.351	744.833	751.367	756.33	764.096	774.267	777.768	783.332	785.62	786.075	789.381	791.649	793.357	794.769	797.439	798.096	801.386	883.541	941.412	962.74	973.163	978.213	979.837	982.737	981.211	983.349
Control	73	64	normal	461.788	459.362	458.629	558.573	559.347	561.715	593.391	625.183	645.268	666.012	674.706	687.841	695.829	699.621	703.427	713.142	713.54	712.601	723.037	735.986	751.619	763.914	770.501	778.368	785.415	795.321	801.538	806.692	808.493	810.711	811.424	813.35	816.832	818.443	820.666	819.982	825.477	907.902	966.508	990.048	1003.93	1012.13	1014.59	1017.28	1017.66	1018.4
Control	73	65	normal	461.03	458.711	460.039	582.45	584.877	587.233	635.857	681.858	713.354	739.603	754.402	769.004	779.388	783.679	787.698	799.327	798.499	800.004	806.659	824.3	842.898	858.635	867.888	877.93	889.916	900.405	906.201	914.393	915.333	918.952	920.982	924.34	928.017	929.627	933.24	932.441	936.945	1037.53	1104.68	1130.66	1144.92	1151.39	1153.86	1157.53	1156	1158.83
Control	73	66	normal	460.637	459.725	459.356	580.333	581.286	584.296	629.764	669.968	699.032	724.067	736.248	750.535	760.983	764.56	771.097	781.018	782.486	782.455	792.946	811.641	832.25	847.798	858.893	867.5	878.369	889.547	898.87	904.807	908.161	912.319	913.535	918.261	921.095	923.057	927.678	928.246	933.262	1041.5	1115.29	1144.78	1159.6	1168.23	1171.55	1174.49	1175.46	1178.71
Control	73	67	anomalies	460.763	459.397	458.522	614.452	617.299	619.659	687.166	747.763	790.066	823.143	843.406	859.552	874.165	880.806	886.336	899.729	902.285	904.335	912.353	940.119	965.744	990.087	1005.75	1021.1	1036.71	1053.68	1065.72	1076.99	1082.71	1087.59	1092.86	1098.02	1101.59	1106.53	1111.75	1112.7	1119.52	1259.8	1348.79	1381.5	1398.04	1406.92	1409.69	1412.45	1413.65	1415.37
Control	73	68	normal	461.012	458.918	460.137	647.267	651.65	653.504	760.981	849.319	903.628	944.249	967.112	985.679	1001.64	1007.87	1014.85	1026.03	1029.28	1029.38	1041.15	1070.48	1102.72	1127.7	1144.95	1162.91	1181.46	1199.01	1210.86	1223.34	1228.52	1235.01	1239.25	1245.54	1250.51	1253.95	1259.8	1262.42	1267.68	1429.03	1516.89	1545.53	1559.54	1564.12	1566.36	1566.05	1567.06	1566.31
Control	73	69	normal	460.457	458.437	459.369	602.859	605.456	608.435	674.199	731.344	767.82	800.43	813.874	830.029	842.231	847.577	852.892	864.104	865.906	866.551	875.217	896.591	920.326	938.655	947.83	959.422	970.105	985.286	990.485	999.938	1003.05	1007.02	1008.81	1013.41	1017.01	1018.55	1023.6	1025.05	1031.85	1155.59	1238.45	1264.89	1277.55	1281.96	1282.74	1283.36	1282.27	1283.79
Control	73	70	normal	460.702	459.608	458.376	544.328	545.753	546.875	570.558	592.137	607.502	621.682	629.446	637.938	646.403	648.186	651.221	660.521	661.791	660.187	668.573	681.869	694.616	705.366	711.217	715.194	721.594	731.193	735.706	740.092	741.914	741.821	742.906	746.405	747.1	748.227	751.896	751.375	755.507	830.544	893.258	922.325	937.129	941.948	942.78	944.305	945.008	945.576
Control	73	71	normal	463.937	460.268	459.766	533.449	534.342	534.819	558.035	575.079	590.091	604.84	610.921	620.739	627.806	631.056	634.667	645.377	644.615	643.162	651.749	661.767	669.756	677.205	679.534	683.755	690.544	694.197	698.869	701.972	702.92	703.842	703.171	706.813	708.34	706.096	711.358	709.741	714.083	792.314	842.984	858.051	865.31	869.186	869.791	869.215	867.658	867.053
Control	73	72	normal	459.722	459.689	458.486	530.023	531.568	533.047	552.777	571.718	584.478	598.26	604.013	613.92	621.075	622.694	626.049	634.632	635.482	635.609	642.931	654.406	665.925	673.876	678.653	683.692	689.445	697.577	700.961	708.232	709.702	711.746	712.647	714.825	718.074	718.962	722.039	722.273	726.458	799.699	852.379	873.659	884.109	889.94	890.475	891.43	890.862	892.841
Control	73	77	normal	462.121	460.702	460.808	528.374	530.183	531.878	552.624	569.262	584.183	596.254	603.457	612.505	618.617	620.466	625.034	633.211	632.146	634.916	638.238	651.673	664.121	673.775	676.652	683.389	690.395	698.717	703.431	709.985	710.061	713.256	712.599	716.304	719.021	720.865	722.48	723.193	728.867	792.038	838.681	857.247	865.978	870.097	872.071	874.598	875.204	876.953
Control	73	78	normal	461.247	460.48	460.083	532.531	533.135	534.542	558.022	576.604	592.052	603.932	611.855	617.566	625.247	626.618	630.912	636.809	637.125	638.941	643.342	655.971	668.241	678.409	682.01	688.698	694.456	701.58	706.701	711.513	713.369	713.028	715.452	716.93	720.134	720.734	723.651	722.435	727.101	789.393	840.123	861.628	871.818	880.158	884.559	885.014	885.397	887.961
Control	73	79	normal	460.676	460.528	461.12	535.571	536.675	539.308	565.706	587.405	604.236	616.284	623.639	630.48	637.962	641.559	642.874	651.468	648.462	651.061	654.159	667.303	678.63	686.285	692.058	697.216	704.908	711.054	718.047	721.779	722.485	723.59	723.169	726.958	727.785	729.664	732.049	730.573	734.984	797.436	847.914	871.028	884.005	891.761	898.729	901.714	900.041	905.246
Control	73	80	normal	458.902	460.008	459.182	596.949	597.51	601.504	663.186	719.85	762.223	790.381	811.587	825.836	838.603	844.126	849.51	860.368	858.569	860.598	866.667	884.509	902.648	918.363	930.189	940.846	951.182	962.294	970.224	976.218	978.008	979.13	980.885	982.834	988.043	988.637	991.93	990.67	998.698	1114.29	1181.84	1203.73	1213.7	1219.88	1221.59	1221.93	1222.18	1223.09
Control	73	81	normal	460.818	459.547	459.767	587.913	590.493	593.447	652.124	699.817	737.28	764.006	780.25	792.328	803.835	810.131	815.315	822.079	825.087	826.065	832.322	853.215	874.127	891.4	904.489	915.309	928.074	940.716	948.751	955.842	960.735	962.037	964.782	967.788	971.773	974.03	978.816	978.669	985.24	1096.24	1170.85	1199.1	1212.7	1220.16	1224.63	1226.04	1225.34	1229.29
Control	73	82	normal	461.684	460.738	460.35	623.507	626.186	628.864	703.327	770.469	817.425	850.997	872.899	892.641	906.017	912.72	921.163	932.007	933.283	937.802	943.859	971.989	1000.59	1021.76	1039.49	1054.64	1070.99	1084.97	1098.32	1107.86	1112.79	1117.18	1121.29	1127.25	1132.26	1135.67	1140.8	1141.19	1149.22	1294.46	1386.7	1415.78	1428.17	1434.26	1438.28	1438.74	1438.42	1439.18
Control	73	83	normal	461.036	459.638	460.247	625.231	628.119	629.387	707.384	774.67	827.964	862.829	887.129	905.999	921.118	930.309	939.17	949.366	951.515	955.375	963.273	991.745	1017.67	1041.6	1056.54	1072.51	1089.49	1103.54	1116.43	1126.17	1131.2	1135.09	1139.41	1144.18	1149.22	1153.85	1158.65	1160.68	1168.82	1319.6	1400.6	1424.53	1433.85	1438.49	1438.47	1438.73	1437.79	1439.7
Control	73	84	normal	459.805	460.082	459.264	578.531	579.726	584.101	628.606	662.852	693.516	712.045	726.875	738.271	750.033	754.658	759.643	769.958	770.304	773.43	779.547	800.826	820.37	835.39	844.065	852.346	862.06	873.744	881.362	888.391	892.699	895.468	895.09	901.634	905.548	908.695	910.586	911.721	917.807	1027.11	1105.95	1131.99	1145.18	1150.47	1154.53	1152.89	1153.63	1155.41
Control	73	85	normal	460.148	459.64	459.998	559.995	560.46	562.154	592.363	618.121	638.177	655.765	668.729	678.633	688.491	693.872	699.621	708.351	707.935	710.984	717.21	733.3	748.509	759.354	765.28	769.435	776.722	785.286	792.245	795.425	797.501	796.993	800.537	802.353	805.478	806.967	809.755	808.996	814.625	910.027	978.913	1000.2	1008.81	1012.63	1015.07	1016.43	1014.17	1015.21
Control	73	87	normal	461.931	461.124	462.396	524.769	525.4	526.124	541.23	551.355	562.021	571.917	576.836	578.658	586.062	588.706	590.282	596.29	597.197	598.246	601.766	613.387	622.073	630.874	634.483	639.073	643.132	649.961	655.228	659.734	660.898	660.219	662.383	665.278	667.529	669.491	670.52	670.604	674.838	729.866	788.662	814.974	828.122	833.473	840.004	841.258	839.636	842.233
Control	73	91	normal	461.969	463.453	461.697	536.076	537.679	540.865	571.372	595.628	619.102	635.777	646.12	655.16	664.66	664.55	670.952	677.829	677.642	680.329	684.491	696.146	707.661	718.705	723.697	730	739.071	746.113	752.372	758.727	760.398	760.955	763.131	764.759	766.992	769.306	770.277	770.737	776.742	842.173	880.723	892.063	896.481	898.776	899.375	900.068	896.327	897.488
Control	73	92	normal	459.36	460.201	460.761	563.584	564.913	567.036	624.552	670.864	708.691	731.259	745.88	756.229	767.115	767.835	773.528	779.236	779.458	782.792	786.689	805.815	827.918	843.824	853.592	864.231	878.769	887.828	895.528	902.827	906.375	907.197	909.318	912.021	916.236	920.167	919.747	921.189	925.976	1006.58	1055.38	1069.81	1077.82	1082.03	1081.59	1080.79	1081.01	1082.74
Control	73	93	normal	460.543	460.957	460.225	561.324	561.993	564.227	608.65	644.57	672.836	692.784	704.977	716.261	725.356	727.914	734.736	741.873	742.272	745.657	750.745	767.534	785.324	799.525	807.033	815.925	825.923	837.581	844.371	852.51	854.762	857.434	860.226	864.987	867.507	868.281	872.21	872.192	876.364	966.164	1020.89	1039.98	1046.04	1051.69	1052.5	1053.38	1052.5	1056.37
Control	73	94	normal	460.181	460.829	460.186	572.345	572.235	575.065	622.818	659.164	690.779	713.047	727.763	739.512	749.048	751.22	758.541	766.499	766.995	770.522	775.562	794.175	811.815	826.116	833.731	842.391	854.255	863.641	870.572	876.213	879.54	881.598	882.117	887.224	891.014	893.973	893.937	893.417	900.792	995.582	1063.68	1087.69	1099.02	1104.23	1106.85	1106.67	1105.24	1107.75
Control	73	95	normal	459.099	459.858	460.403	560.597	562.394	564.445	600.203	632.624	656.221	674.024	684.386	694.453	703.755	706.613	711.872	719.431	719.323	722.689	726.371	742.298	758.738	773.381	780.186	787.968	798.359	806.383	812.724	819.662	823.285	823.333	823.789	827.416	831.541	834.099	835.754	835.846	841.811	926.735	993.51	1020.37	1034.32	1043.64	1047.43	1047.8	1049.96	1053.73
Control	73	96	normal	460.478	460.325	461.802	575.13	575.202	578.488	620.921	655.13	682.406	705.253	718.246	728.591	741.177	742.072	750.744	758.925	758.685	762.049	768.089	787.061	805.603	822.375	830.827	839.25	852.151	861.749	870.605	877.143	879.841	883.238	884.575	889.371	893.133	895.622	899.241	899.929	905.952	1007.26	1082.06	1113.73	1126.49	1135.6	1139.6	1141.35	1141.03	1145.18
Control	73	97	normal	459.501	461.37	461.002	599.86	599.661	601.72	659.357	704.261	745.719	772.126	791.309	807.572	821.518	824.93	835.013	843.026	845.533	849.765	856.16	879.174	902.904	920.891	932.751	944.165	958.133	968.775	978.553	986.857	992.322	994.283	997.659	1002.56	1007.13	1010.68	1013.43	1014.91	1021.64	1152.65	1233.25	1259.54	1269.38	1274.31	1275.22	1276.66	1275.79	1277.24
Control	73	98	normal	459.484	460.885	459.869	599.867	600.77	603.607	670.152	721.828	765.103	792.844	812.398	827.818	840.88	844.975	853.952	862.329	865.001	868.929	873.565	896.055	919.557	937.087	948.816	961.419	975.868	987.442	996.171	1004.7	1008.57	1010.21	1014.85	1018.46	1023.91	1027.02	1028.15	1030.31	1037.34	1154.59	1226.26	1248.3	1255.76	1262	1262.9	1262.19	1262.24	1263.23
Control	73	99	normal	459.847	460.289	460.791	574.343	574.882	577.443	613.657	645.078	671.919	693.279	708.635	722.542	733.825	739.72	747.2	756.425	757.757	764.213	768.128	788.692	807.357	822.061	829.227	835.081	848.885	857.743	866.496	872.593	878.199	880.237	880.314	885.952	889.993	893.199	897.148	896.995	902.209	1005.29	1074.87	1099.83	1109.4	1116.42	1119.19	1117.79	1119.52	1119.47
Control	73	100	normal	460.881	460.35	461.005	556.078	557.198	558.311	588.977	610.959	633.885	650.499	661.132	673.24	684.14	684.875	692.898	701.262	699.634	704.028	710.372	725.624	740.312	750.136	754.27	759.222	769.092	775.239	780.861	785.658	785.806	788.249	788.513	790.848	794.357	797.413	797.628	797.198	803.499	892.693	956.116	977.714	983.676	988.416	990.834	989.137	989.221	990.312
Control	73	102	normal	461.366	462.124	461.965	527.275	527.992	529.57	545.059	553.561	568.762	576.789	581.677	587.827	595.597	593.887	601.063	607.376	606.164	608.566	613.891	626.19	638.939	646.383	649.944	651.888	659.739	666.964	670.998	675.751	678.039	677.715	680.216	685.059	688.931	690.291	692.735	693.603	697.944	760.841	824.423	847.423	858.292	864.345	867.752	868.434	869.389	870.114
Control	73	107	normal	458.862	459.857	461.679	562.079	564.671	566.67	627.802	677.597	709.758	728.593	740.807	750.352	757.845	757.944	763.503	767.913	766.143	768.082	771.247	782.997	798.296	808.021	813.209	819.528	826.968	835.044	838.388	844.312	843.216	843.729	846.081	845.942	849.099	851.727	851.277	849.088	853.778	916.53	960.134	971.701	974.587	978.961	978.406	976.39	979.808	978.47
Control	73	108	normal	459.676	460.356	459.698	568.188	569.466	572.133	630.459	675.18	710.367	735.403	747.628	761.68	771.818	774.938	780.343	787.163	786.541	790.982	793.243	808.328	824.287	835.688	843.104	852.654	861.641	870.997	875.936	880.833	882.829	882.783	885.506	887.096	889.597	891.699	893.295	891.829	896.716	976.278	1024.9	1038.75	1042.47	1045.85	1046.79	1045.53	1045.32	1047.09
Control	73	109	normal	460.89	460.744	461.311	583.211	584.471	585.663	643.58	689.173	725.198	751.303	768.12	785.281	798.083	800.09	809.745	818.423	816.363	820.339	825.672	844.293	865.338	878.052	887.934	898.238	913.256	922.663	930.331	935.711	940.207	941.882	943.149	944.625	951.018	953.45	952.951	953.388	960.175	1059.22	1117.59	1133.09	1139.19	1142.63	1143.87	1141.49	1144.05	1142.49
Control	73	110	normal	458.726	458.792	460.943	594.719	596.667	599.154	658.23	706.02	743.963	770.864	790.13	806.138	818.797	823.955	832.852	841.681	840.732	848.17	852.108	877.749	899.955	916.141	929.032	942.892	957.765	971.728	980.339	988.128	994.546	997.772	1000.45	1003.08	1009.42	1013.04	1015.79	1015.88	1023.3	1143.08	1212.12	1233.65	1241.76	1247.38	1248.01	1246.31	1248.6	1248.68
Control	73	111	normal	459.211	460.858	460.623	597.768	598.746	601.936	661.751	709.665	747.942	772.335	791.827	806.692	820.326	823.583	833.048	841.464	841.51	845.633	851.222	876.868	900.364	918.061	930.984	944.561	959.468	972.56	982.507	989.221	994.303	997.52	1002.57	1004.46	1011.8	1016.13	1016.77	1019.09	1025.98	1143.89	1218.02	1244.33	1254.62	1262.94	1265.6	1263.06	1267.65	1270.1
Control	73	112	normal	458.622	459.585	460.35	577.092	578.447	580.874	637.419	683.055	717.163	739.952	756.173	769.809	781.892	783.679	792.416	800.717	798.1	803.99	806.839	826.719	846.044	859.355	867.852	878.827	891.206	901.005	907.6	913.178	917.91	918.98	920.222	923.598	927.911	932.045	932.722	931.672	939.184	1039.34	1100.26	1118.42	1124.91	1128.36	1127.17	1127.3	1129.05	1128.77
Control	73	113	normal	459.51	460.912	462.686	561.652	562.838	565.278	602.673	632.975	654.979	675.043	685.352	695.382	705.489	706.617	713.677	721.082	718.515	724.115	726.847	744.163	759.91	767.716	774.755	782.199	790.645	798.639	806.547	809.883	812.92	814.775	815.99	816.716	821.348	825.1	825.649	825.257	830.005	908.282	964.42	987.649	997.149	1004.65	1007.57	1008.59	1011.25	1011.68
Control	73	114	normal	459.547	459.849	460.124	568.39	569.525	571.879	611.161	643.992	671.258	692.973	707.301	721.186	732.454	734.216	743.852	751.43	750.846	754.167	760.005	773.734	790.89	800.494	803.807	810.791	819.829	828.628	831.617	836.939	839.394	841.658	841.198	843.756	848.381	851.113	850.905	852.453	857.509	948.07	1008.73	1027.18	1034.47	1040.18	1041.72	1039.14	1042.6	1042.29
Control	73	115	normal	459.491	460.977	460.156	552.15	554.124	556.197	584.04	609.657	631.276	648.13	658.847	670.232	682.499	683.646	692.013	698.562	696.64	703.338	705.604	722.332	735.842	742.011	746.559	752.483	759.703	767.042	771.13	776.301	777.421	777.701	779.812	780.688	784.291	788.894	788.715	786.897	794.454	878.986	933.53	950.147	955.85	960.182	961.925	959.353	963.789	961.797
Group E	1	3	normal	459.965	462.533	461.318	537.579	538.643	537.785	561.534	582.504	598.524	610.111	616.669	626.889	629.296	635.957	640.754	644.122	646.436	649.413	651.92	661.468	675.194	681.837	691.727	696.655	704.187	711.672	715.32	719.415	725.135	728.63	732.2	732.958	738.224	738.822	741.167	742.746	745.969	803.482	854.412	874.085	883.894	884.38	889.688	892.734	889.206	891.413
Group E	1	4	normal	460.845	461.995	461.806	563.484	565.411	563.72	615.863	654.952	678.461	694.501	704.44	715.968	718.753	724.902	728.291	734.134	735.725	738.854	740.393	753.703	768.909	777.654	788.693	795.607	805.802	811.113	816.375	822.063	825.808	827.453	829.197	833.459	838.951	839.079	840.614	843.232	848.051	914.915	972.641	990.961	1002.74	1004.4	1005.69	1008.37	1008.79	1005.56
Group E	1	5	normal	459.531	463.449	461.417	562.238	563.428	564.044	610.656	645.846	666.67	681.036	689.057	698.961	701.396	706.67	710.2	714.785	715.887	718.234	719.676	733.558	749.381	756.091	767.072	773.701	783.672	788.041	794.808	800.131	803.273	806.135	808.151	810.994	815.012	814.537	818.314	820.707	824.466	882.322	942.708	969.096	984.127	988.924	993.242	996.505	998.197	997.88
Group E	1	6	normal	458.567	463.122	459.791	567.496	569.313	566.31	611.817	641.621	664.239	676.827	683.337	693.996	699.481	703.76	708.836	711.925	716.27	717.412	720.143	734.323	750.546	758.002	772.641	779.754	789.328	797.745	802.23	809.783	814.338	817.673	821.249	824.58	828.622	828.747	833.085	836.429	838.667	903.928	965.852	998.329	1019.6	1027.25	1036.09	1038.18	1038.86	1038.76
Group E	1	7	normal	459.618	463.333	460.371	615.051	617.093	618.086	702.069	761.82	799.671	820.319	834.406	847.795	853.446	860.511	865.601	872.101	874.228	878.247	879.781	903.034	925.993	939.644	954.161	966.571	979.262	987.632	995.084	1003.36	1008.39	1012.48	1015.67	1019.45	1024.69	1026.69	1029.79	1034.13	1037.62	1125.96	1200.56	1226.34	1241.18	1242.35	1247.17	1250.04	1249.61	1248.46
Group E	1	8	anomalies	458.314	462.152	460.616	611.739	610.536	610.63	695.887	762.572	804.955	830.872	846.755	863.502	870.529	876.341	883.224	890.031	892.808	896.945	900.023	923.437	951.578	968.799	988.001	1005.26	1018.86	1031.76	1040.98	1049.54	1057.24	1062.82	1065.9	1069.71	1076.25	1078.14	1082.45	1083.7	1089.58	1189.5	1271.7	1299.38	1311	1309.66	1313.64	1315.77	1318	1318.05
Group E	1	9	anomalies	459.486	461.473	461.159	605.159	607.817	606.264	682.348	742.438	778.982	803.697	816.509	831.67	837.13	844.044	847.998	855.565	858.04	861.902	864.211	887.746	913.302	928.835	947.661	960.726	977.622	986.379	997.126	1004.79	1012.53	1017.55	1021.27	1025.81	1032.43	1034.88	1038.15	1044.81	1047.4	1144.42	1228.94	1260.28	1277.13	1281.91	1285.95	1287.73	1289.92	1286.42
Group E	1	10	normal	458.585	461.604	461.035	593.684	595.888	594.706	657.672	712.36	747.626	771.153	784.676	800.713	807.813	815.045	820.372	827.515	829.939	833.55	835.59	857.151	878.176	894.178	910.521	925.161	937.716	948.772	958.112	967.208	972.859	977.845	982.278	987.501	989.627	992.711	997.563	1000.22	1006.97	1097.67	1172.3	1200.39	1211.93	1213.45	1215.94	1219.62	1220.21	1218.9
Group E	1	11	normal	460.209	462.641	461.383	573.44	575.384	574.23	618.343	655.85	683.51	702.667	714.56	729.151	736.011	743.993	748.826	756.076	760.341	764.241	765.613	787.019	809.392	822.537	836.181	850.01	863.62	874.774	883.952	891.653	898.021	904.03	908.252	913.734	919.496	921.032	924.703	929.105	932.716	1021.21	1097.2	1122.14	1133.99	1135.59	1139.11	1142.22	1143.23	1141.21
Group E	1	12	normal	458.12	464.132	459.628	570.561	571.562	571.334	612.703	647.741	674.421	694.508	706.983	722.611	729.444	737.591	743.429	750.278	755.367	758.92	762.767	783.637	806.113	819.356	833.568	845.005	863.177	872.229	883.036	891.869	900.607	905.815	910.649	914.772	921.366	920.838	927.663	930.83	935.172	1026.33	1094.52	1113.18	1122.55	1125.72	1128.27	1129.26	1129.1	1128.74
Group E	1	13	normal	458.682	462.196	461.691	563.54	565.229	563.377	600.441	634.094	662.067	683.034	696.926	713.096	721.729	729.747	736.783	742.694	747.287	750.633	753.193	773.613	791.565	804.452	817.973	829.13	843.294	852.375	861.352	870.008	876.156	880.936	883.419	886.582	891.779	892.457	895.528	898.911	904.155	991.763	1052.12	1068.43	1076.77	1074.87	1078.26	1080.79	1080.61	1077.94
Group E	1	14	normal	458.57	461.95	460.314	551.647	552.752	551.668	585.35	616.112	642.051	660.952	673.619	687.321	693.597	700.202	706.903	712.393	717.046	720.133	722.312	735.907	753.013	761.221	773.716	783.817	795.921	805.064	811.926	817.074	821.321	826.209	826.669	831.101	834.031	834.58	837.597	840.659	843.785	924.609	974.506	987.148	994.833	993.021	995.537	998.21	995.946	994.849
Group E	1	15	normal	459.415	463.189	461.717	537.944	539.272	536.672	566.454	591.848	610.909	628.344	637.958	650.336	655.43	661.051	666.905	672.378	673.321	677.103	678.227	689.932	706.35	710.806	724.182	732.448	741.39	748.708	752.59	758.679	761.632	764.981	766.163	768.674	773.458	772.855	774.528	776.605	781.518	851.088	892.93	904.014	909.452	909.359	910.667	910.137	911.009	910.664
Group E	1	16	normal	460.11	465.307	460.376	561.933	562.734	562.039	606.397	648.805	676.162	697.026	712.571	726.286	733.102	739.554	743.535	749.489	751.506	756.076	757.313	774.331	792.479	805.544	819.973	830.906	842.907	854.368	860.763	866.031	871.703	875.633	876.402	880.415	884.188	886.571	888.822	890.28	894.795	970.844	1023.31	1034.18	1042.5	1041.76	1043.33	1045.29	1043.33	1040.52
Group E	1	17	normal	458.995	464.566	460.497	550.439	551.036	552.324	589.249	621.534	645.586	660.642	673.342	685.535	691.954	698.611	701.747	707.397	709.339	713.599	713.191	729.448	743.453	754.024	764.352	774.58	783.19	790.545	795.827	801.776	805.108	809.906	810.795	813.506	818.522	817.918	822.242	821.673	827.164	895.555	954.577	970.652	980.53	980.419	982.529	987.1	985.892	985.164
Group E	1	18	normal	459.128	464.422	459.268	556.814	557.77	559.797	607.115	647.835	674.451	689.653	701.486	712.332	715.142	723.37	725.75	728.884	730.148	734.069	733.504	746.071	759.374	767.116	776.937	783.058	791.159	797.175	801.123	803.819	805.926	809.653	809.705	812.172	815.341	817.548	818.414	818.933	823.311	889.135	938.875	953.974	961.364	962.161	964.566	968.045	965.34	964.702
Group E	1	19	normal	461.399	463.921	461.782	583.243	583.271	585.338	653.884	714.693	750.607	774.663	790.701	804.988	809.547	818.832	820.048	827.208	828.34	830.774	830.955	843.048	859.157	869.983	881.14	891.436	899.136	905.612	910.475	913.72	915.919	919.477	921.031	922.991	924.631	926.007	927.342	929.177	932.922	1009.84	1066.88	1080.4	1089.17	1086.26	1088.53	1092.33	1087.9	1087.78
Group E	1	20	normal	459.703	464.089	460.835	611.096	613.297	612.525	685.416	746.031	787.131	811.492	831.927	847.439	854.736	863.818	869.296	873.986	880.285	883.425	884.402	906.436	929.352	946.498	962.298	976.555	991.052	1003.21	1012.19	1020.29	1026.04	1030.26	1035.29	1039.85	1044.64	1047.9	1051.46	1053.49	1059.76	1159.94	1237.33	1261.53	1275.33	1276.83	1280.08	1284.17	1282.1	1281.34
Group E	1	21	anomalies	459.834	464.779	461.101	623.37	623.872	625.306	710.529	778.239	818.161	843.303	859.101	875.548	883.63	893.471	896.396	903.513	907.128	911.277	914.431	936.504	959.229	974.724	992.336	1006.85	1021.93	1033.9	1043.87	1052.15	1057.67	1064.15	1067.72	1072.26	1077.45	1079.88	1084.13	1087.06	1091.51	1200.5	1284.88	1313	1327.4	1327.36	1334.03	1337.84	1337.69	1337.47
Group E	1	22	normal	460.079	462.931	461.432	605.793	606.61	608.783	681.04	742.131	777.737	801.976	817.223	833.607	839.051	849.449	852.719	859.999	863.691	866.757	869.44	889.402	909.357	922.41	936.331	948.268	960.125	969.982	976.55	983.817	988.488	992.684	997.518	1000.21	1004.19	1006.37	1008.83	1014.24	1016.08	1120.98	1203.73	1227.01	1239.14	1240.99	1241.33	1245.73	1246.55	1244.69
Group E	1	23	normal	459.67	463.797	460.89	598.25	600.145	599.672	661.987	715.763	750.151	772.858	789.481	804.944	810.143	819.702	824.504	830.732	833.45	838.716	841.739	864.76	886.419	903.482	918.534	931.982	945.183	958.109	964.264	972.406	978.581	986.125	987.6	992.01	998.007	1000.21	1003.46	1005.93	1011.39	1114.14	1194.71	1215.32	1230.56	1230.8	1235.52	1238.03	1236.87	1234.27
Group E	1	24	anomalies	460.656	463.6	461.268	606.33	606.139	607.681	674.568	729.58	760.831	782.832	796.7	812.114	816.413	826.623	829.592	835.966	838.953	844.002	846.007	869.182	893.896	909.894	925.102	940.432	954.252	965.421	973.719	982.969	988.598	996.422	1000.01	1004.35	1010.06	1012.08	1016.67	1019.37	1025.73	1123.57	1214.44	1250.17	1267.48	1271.54	1275.53	1280.93	1282.75	1282.76
Group E	1	25	normal	459.763	464.014	461.454	576.456	577.815	578.869	620.471	656.484	679.987	696.431	709.751	721.559	726.903	734.111	739.732	743.719	748.043	752.712	751.753	775.439	795.664	807.704	822.405	834.249	845.195	855.419	865.235	871.729	877.898	883.164	888.127	892.283	898.378	899.377	903.541	906.651	913.067	995.18	1072.92	1105.15	1126.39	1135.16	1143.16	1148.09	1150.78	1150.13
Group E	1	26	anomalies	459.558	465.613	461.457	578.195	579.136	579.322	624.948	664.065	689.567	708.684	720.895	737.286	740.989	749.918	754.496	760.49	763.095	770.407	769.966	793.513	817.444	831.849	847.898	862.396	875.255	886.501	895.463	904.429	911.205	917.273	921.351	926.503	932.985	935.904	941.012	943.91	950.083	1048.7	1129.32	1153.82	1168.24	1170.23	1174.79	1179.21	1176.48	1177.59
Group E	1	27	normal	460.403	464.459	461.724	558.261	558.368	559.728	588.679	616.435	634.986	649.391	659.55	672.136	677.23	684.281	686.682	692.683	694.948	698.973	700.988	718.448	736.902	748.54	760.764	771.797	782.892	791.571	796.998	806.17	809.566	817.402	819.795	824.276	829.074	830.112	833.742	835.802	840.907	911.794	985.053	1010.5	1026.33	1026.42	1035.18	1037.39	1038.4	1037.97
Group E	1	28	normal	458.943	464.231	461.135	547.785	547.22	548.071	573.154	594.619	611.565	623.944	633.181	646.076	648.734	656.243	658.165	665.091	666.242	671.15	672.265	687.374	703.059	712.593	720.085	728.835	737.216	743.003	748.335	753.662	756.275	761.663	762.263	764.957	768.577	771.114	772.421	773.611	778.453	844.105	910.482	929.013	941.013	941.895	945.423	948.249	947.068	947.061
Group E	1	29	normal	460.176	464.667	460.57	535.09	535.959	535.575	559.1	576.874	589.773	601.165	608.34	620.192	622.123	629.093	632.7	636.352	637.97	641.868	643.42	655.787	668.417	675.592	682.743	687.939	694.562	700.672	705.011	708.535	711.004	714.406	715.204	718.194	719.852	722.431	722.826	724.977	728.276	788.443	847.123	861.838	871.783	872.336	874.161	878.817	876.912	875.471
Group E	1	31	normal	459.683	462.647	458.155	554.004	554.118	554.775	594.507	634.086	661.177	680.588	692.434	705.366	711.155	719.551	723.472	727.615	731.171	736.706	734.671	754.933	772.735	786.545	800.225	812.335	824.583	834.475	842.993	847.035	853.95	857.729	861.076	864.32	868.696	867.835	871.668	872.718	876.991	951.164	1002.03	1016.19	1023.39	1021.77	1023.99	1026.79	1026.19	1025.84
Group E	1	32	normal	458.899	463.139	459.806	553.26	551.021	553.578	595.783	634.701	661.484	681.419	693.869	707.286	712.387	719.898	721.411	727.827	730.173	734.348	732.972	746.81	760.038	769.355	778.827	787.29	797.649	805.175	808.83	813.386	817.925	819.539	820.368	824.013	827.957	825.842	827.965	829.653	833.187	911.135	959.44	971.202	979.334	975.554	976.684	980.651	981.214	978.553
Group E	1	33	normal	459.317	463.239	460.565	562.488	562.128	563.98	608.073	653.134	682.844	703.051	717.82	731.34	734.915	744.627	746.892	752.71	754.971	758.117	757.295	770.923	783.816	792.427	802.483	808.727	817.516	823.274	828.161	828.855	834.027	837.294	836.994	837.784	842.606	843.155	845.851	846.242	848.613	934.673	983.326	996.2	1003.49	1004.48	1002.95	1005.89	1003.87	1003.97
Group E	1	34	normal	459.791	462.628	460.506	570.493	569.631	571.505	616.697	660.555	688.889	709.816	725.728	738.569	747.263	754.966	758.319	764.274	768.488	773.266	772.255	789.974	804.89	816.893	826.003	835.838	846.981	853.869	859.468	864.689	868.526	871.384	873.391	874.413	880.437	879.293	882.86	884.565	888.158	979.723	1042.34	1058.7	1069.14	1068.87	1070.34	1071.39	1071.26	1068.52
Group E	1	35	normal	458.917	462.427	460.591	618.409	618.87	620.83	694.42	760.663	800.672	831.193	849.481	866.877	876.53	887.678	893.895	900.459	906.125	910.168	912.908	938.344	966.286	983.742	1004.33	1019.54	1035.86	1049.48	1060.99	1068.34	1077.98	1085.32	1086.85	1093.33	1099.11	1101.31	1104.58	1107.98	1113.28	1227.73	1319.3	1344.88	1359.63	1364.01	1368.27	1370.46	1368.99	1367.18
Group E	1	36	anomalies	460.731	463.282	459.221	638.567	639.13	641.684	742.052	821.283	865.744	893.735	912.21	928.249	936.396	947.604	950.067	956.437	962.308	967.98	966.429	992.92	1016.04	1035.93	1052.68	1068.01	1083.69	1097.05	1106.71	1114.04	1120.86	1124.95	1130.16	1133.89	1139.77	1139.4	1143.16	1146.55	1150.37	1269.52	1362.31	1391.71	1407.16	1407.98	1410.26	1414.88	1415.61	1415.31
Group E	1	37	anomalies	459.589	462.832	459.553	623.93	623.91	624.337	711.091	783.285	825.863	853.118	870.231	886.769	895.847	906.004	908.8	917.292	920.478	925.484	926.901	948.132	970.528	985.904	1001.5	1015.57	1028.68	1041.72	1049.45	1056.21	1063.22	1068.37	1072.49	1075.06	1082.11	1081.24	1085.31	1087.46	1093.44	1212.93	1300.58	1325.91	1339.63	1339.69	1343.03	1346.63	1346.3	1344.93
Group E	1	38	normal	459.596	463.032	459.866	600.937	601.258	601.882	664.415	718.664	753.667	778.53	794.048	810.869	817.377	828.994	832.493	838.25	843.886	849.332	849.275	873.094	893.775	909.457	924.429	936.651	950.635	961.356	971.215	977.752	984.477	989.021	993.133	996.695	1002.79	1003.15	1007.2	1011.07	1014.09	1131.01	1213.34	1237.49	1251.8	1254.15	1257.18	1262.06	1259.04	1259.31
Group E	1	39	anomalies	459.921	463.401	459.643	604.171	603.549	606.192	683.857	744.351	777.252	798.808	813.012	826.654	833.462	843.065	846.09	852.288	857.676	861.661	862.832	894.144	921.792	940.391	958.872	976.222	994.605	1006.67	1017.5	1027.25	1035.62	1042.65	1046.79	1051.14	1058.1	1060.93	1065.9	1070.2	1074.28	1180.11	1265.29	1298.67	1316.13	1323.35	1328.9	1333.28	1332.11	1332.2
Group E	1	40	normal	459.145	462.766	459.792	613.852	614.927	614.989	696.512	757.06	793.812	819.283	832.05	847.062	854.855	863.735	866.023	871.052	876.139	881.284	881.504	905.826	928.364	946.736	963.2	977.767	991.568	1004.2	1014.09	1021.99	1029.05	1034.08	1036.61	1041.86	1048.17	1048.39	1053.6	1055.84	1060.58	1154.56	1232.83	1262.63	1279.09	1283.35	1289.32	1292	1291.76	1292.28
Group E	1	41	anomalies	459.141	463.619	459.391	608.393	608.008	609.155	692.767	755.641	793.45	816.819	831.09	845.396	852.032	860.503	862.86	867.92	872.322	876.823	875.816	899.571	920.385	936.467	952.504	966.507	978.591	991.061	999.543	1005.75	1012.28	1017.73	1020.05	1023.01	1029.61	1029.57	1031.72	1037.64	1040.75	1132.05	1205.01	1227.11	1240.31	1242.55	1245.47	1249.34	1249.37	1246.92
Group E	1	42	normal	460.111	463.286	459.486	576.187	575.234	577.465	634.945	682.966	711.203	730.017	742.419	754.245	757.75	766.359	769.494	773.001	777.451	780.687	779.449	798.99	816.169	828.018	839.831	850.14	863.601	871.109	877.8	882.565	887.005	890.606	893.7	895.703	900.145	902.034	904.456	906.855	910.986	988.219	1049.09	1071.65	1082.76	1087.32	1089.38	1092.9	1090.82	1090.79
Group E	1	43	normal	458.642	464.481	459.425	568.057	567.792	569.781	613.855	655.445	680.184	700.652	713.434	724.625	729.253	737.45	739.829	745.273	749.864	753.844	754.28	771.425	788.744	799.433	812.749	821.979	833.674	840.858	847.926	851.579	858.019	863.371	865.149	867.067	872.708	872.642	875.701	879.057	880.957	961.233	1023.8	1043.4	1053.91	1055.6	1056.91	1059.86	1058.59	1057.86
Group E	1	44	normal	459.384	464.848	459.979	545.061	544.181	546.533	571.561	597.986	617.767	631.979	639.265	652.251	655.197	663.853	664.913	671.804	674.923	678.858	678.907	693.815	707.768	717.685	726.135	732.151	740.448	749.516	756.228	759.389	762.967	767.42	767.487	771.465	776.218	775.801	777.445	780.349	782.414	851.862	911.19	928.026	938.414	940.735	942.138	945.107	944.778	942.541
Group E	1	46	normal	462.292	463.719	462.47	528.871	528.85	528.497	551.406	572.809	585.969	596.856	605.894	615.482	619.148	625.139	628.844	629.831	635.771	636.842	637.016	647.903	660.139	664.136	673.84	679.248	686.152	689.31	693.731	697.205	700.124	702.104	703.723	707.158	710.179	709.129	710.75	712.999	714.408	772.727	814.672	827.034	835.629	834.268	836.598	838.93	839.443	839.132
Group E	1	47	normal	459.221	462.837	460.132	540.098	541.69	541.201	566.69	597.165	617.152	633.61	645.789	656.029	661.889	670.683	671.86	677.368	682.14	684.212	684.428	697.981	708.087	713.64	720.383	728.332	735.585	741.928	744.246	747.561	749.6	753.873	755.19	757.576	760.259	760.335	760.892	763.409	765.558	842.658	888.261	898.169	904.926	903.182	907.582	906.663	907.166	904.348
Group E	1	48	normal	459.171	462.17	459.991	555.37	557.179	558.09	595.223	635.492	663.172	681.578	696.708	709.85	715.335	726.557	729.168	733.064	737.092	739.435	741.734	752.9	765.631	775.407	786.579	793.866	803.99	808.872	815.34	818.616	820.615	824.22	825.56	827.593	831.435	830.711	833.046	833.59	839.164	926.246	975.507	990.449	996.743	997.206	998.023	998.986	998.412	996.647
Group E	1	49	normal	459.992	462.836	460.264	569.582	569.631	570.673	611.718	652.493	682.482	702.762	720.585	735.397	743.917	753.561	758.237	762.738	769.226	772.995	774.079	791.742	807.686	817.232	829.434	840.971	852.019	858.122	864.182	868.966	872.635	877.304	878.632	882.35	884.697	883.958	887.757	888.94	894.612	996.596	1055.15	1071.05	1080.62	1079.41	1079.1	1082.41	1082.49	1080.52
Group E	1	50	normal	459.721	461.951	460.023	604.953	606.643	606.823	659.745	713.654	749.38	775.216	796.231	812.215	822.255	834.431	839.182	845.39	853.004	856.656	859.689	883.71	905.707	925.456	941.684	960.444	974.578	985.339	996.722	1004.44	1010.09	1016.72	1023.34	1028.01	1032.91	1033.15	1037.99	1041.71	1045.65	1161.66	1250.67	1276.53	1294.85	1298.09	1303.42	1305.95	1303.83	1303.31
Group E	1	51	normal	459.033	462.593	459.225	629.152	630.848	632.683	718.067	789.742	831.202	859.864	878.971	893.483	902.957	915.23	918.223	922.955	930.342	933.226	935.702	958.036	979.908	995.902	1012.21	1025.92	1042.73	1052.84	1062.21	1070.73	1076.07	1081	1084.64	1089.91	1092.81	1094.67	1097.53	1101.23	1106.9	1219.73	1308.21	1337.32	1353.7	1355.68	1358.67	1361.1	1362.45	1358.86
Group E	1	52	anomalies	459.827	461.855	460.164	628.458	630.157	630.754	716.694	793.085	837.406	866.815	887.089	903.673	912.22	925.323	930.231	934.372	940.791	946.165	945.579	971.872	992.578	1010.91	1027.44	1044.2	1059.67	1070.31	1079.33	1088.21	1092.24	1099.5	1103.33	1108.15	1110.3	1111.86	1117.11	1118.42	1124.55	1251.44	1340.51	1367.01	1379.8	1378.37	1381.69	1382.67	1384.84	1381.8
Group E	1	53	anomalies	459.972	461.719	459.864	631.876	635.306	635.378	741.622	827.882	879.011	913.092	934.991	952.786	962.502	976.181	978.576	987.315	993.413	996.839	1000.59	1036.63	1069.24	1094.59	1118.29	1142.24	1163.48	1181.38	1193.78	1204.01	1213.49	1220.98	1224.71	1231	1236.38	1239.51	1241.74	1245.8	1251.27	1379.49	1458.07	1477.91	1489.85	1492.1	1495.9	1495.99	1493.46	1492.73
Group E	1	54	anomalies	459.145	461.987	461.178	653.915	656.594	658.23	802.982	903.709	959.628	990.35	1013.12	1027.41	1036.93	1048.43	1054.89	1059.27	1067.14	1070.94	1074.88	1117.59	1155.86	1186.26	1214.89	1242.36	1267.57	1284.69	1299.93	1313.59	1321.16	1329.53	1336	1341.44	1348.16	1349.41	1354.97	1358.56	1364.32	1488.15	1575.91	1596.45	1611.23	1609.96	1613.72	1615.6	1618.18	1617.35
Group E	1	55	anomalies	459.772	462.101	459.425	639.37	642.221	643.726	744.271	824.402	868.902	896.939	917.901	934.433	942.443	954.479	957.163	962.918	969.763	973.287	976.222	999.685	1023.33	1043.32	1060.23	1077.07	1094.37	1106.1	1117.06	1123.87	1129.7	1135.24	1139.27	1144.25	1145.26	1148.78	1150.32	1153.35	1158.72	1269.52	1351.88	1375.33	1389.21	1387.03	1391.8	1393	1393.07	1391.81
Group E	1	56	normal	458.791	462.14	459.521	623.032	625.319	626.209	720.846	797.763	843.513	870.4	890.136	905.592	916.948	926.104	928.305	935.727	938.867	943.521	944.121	965.506	984.628	1002.53	1018.75	1033.81	1050.22	1058.19	1066.16	1073.86	1076.72	1082.92	1086.19	1091.58	1093.16	1094.41	1096.31	1099.25	1102.13	1210.11	1278.26	1298.08	1309.3	1306.74	1309.41	1311.71	1311	1309.11
Group E	1	57	normal	459.076	461.56	459.577	597.127	598.917	600.633	674.25	739.518	780.155	804.409	822.299	837.96	845.528	857.375	858.598	864.529	871.018	872.071	873.543	893.729	914.399	931.053	945.35	960.983	975.538	984.374	994.425	1002.76	1006.14	1010.87	1015.35	1017.67	1020.44	1021.37	1025.28	1027.03	1031.37	1132.66	1191.22	1206.52	1216.54	1214.55	1215.13	1216.31	1216.38	1214.44
Group E	1	58	normal	460.57	461.744	460.663	581.695	583.35	583.598	637.086	690.632	723.062	747.644	765.215	777.873	785.121	797.168	799.051	805.005	809.285	813.088	814.276	835.681	853.705	868.723	884.772	898.233	912.215	924.256	931.703	938.712	943.802	949.891	953.253	957.343	960.565	962.377	965.04	968.286	972.312	1061.86	1128.02	1146.03	1155.86	1156.39	1159.74	1159.75	1160.45	1158.89
Group E	1	59	normal	459.219	461.672	459.122	562.447	562.867	563.711	596.506	635.805	662.296	680.813	696.279	710.195	717.193	726.578	728.996	734.916	740.345	741.964	744.755	760.539	774.495	785.039	796.328	807.076	818.382	824.719	829.723	836.443	839.963	844.249	846.513	849.97	854.002	853.73	857.454	858.866	862.825	947.307	1001.03	1016.53	1026.29	1025.25	1027.29	1027.82	1028.07	1026.04
Group E	1	60	normal	460.722	462.528	461.598	539.087	539.432	540.282	566.623	596.035	618.457	632.525	641.523	652.549	657.66	667.176	668.088	672.79	677.47	678.812	679.523	690.002	699.61	705.517	714.248	720.535	727.76	731.368	736.167	739.442	740.894	744.547	745.038	747.868	750.847	751.426	750.765	753.353	757.641	824.827	867.423	877.14	885.394	883.749	883.951	886.067	885.931	884.851
Group E	1	61	normal	459.945	462.937	459.559	532.884	531.76	533.154	561.519	583.214	602.688	613.845	625.049	636.129	637.53	648.892	649.973	653.53	656.322	659.626	659.909	671.762	681.588	689.309	697.816	705.741	713.33	717.044	723.392	726.999	729.722	732.578	734.476	735.507	739.517	740.555	741.002	742.995	745.863	810.033	851.007	862.688	870.513	871.056	870.446	872.907	871.131	871.988
Group E	1	62	normal	460.175	462.418	458.091	540.19	540.546	542.368	567.127	598.607	619.687	633.112	648.368	659.2	663.824	673.964	676.335	680.013	683.895	686.679	688.039	701.729	710.909	717.528	726.804	734.649	741.943	746.165	751.472	754.948	758.578	759.735	761.032	763.791	767.551	765.799	767.819	769.859	772.201	851.697	895.555	904.425	911.377	910.854	911.249	913.281	912.443	909.529
Group E	1	63	normal	458.664	461.362	458.8	548.552	548.681	551.074	583.177	613.016	637.63	654.587	669.745	682.832	687.507	698.13	701.428	705.425	710.813	713.94	714.981	729.061	739.813	747.355	759.591	766.846	776.932	782.013	787.44	790.964	793.455	797.186	799.137	801.624	804.501	805.595	807.628	808.106	810.563	900.808	948.845	960.893	968.484	971.635	970.343	973.896	969.44	969.603
Group E	1	64	normal	460.303	462.393	459.362	567.681	567.507	569.484	606.877	646.939	675.267	696.042	712.99	729.971	737.057	749.296	752.81	757.892	762.311	768.177	768.695	785.004	800.118	814.497	824.459	835.268	846.031	854.159	862.264	865.334	871.585	874.136	875.038	878.453	883.468	883.712	884.754	887.269	890.092	993.67	1052.45	1067.38	1076.15	1076.64	1078.1	1078.49	1077.8	1075.52
Group E	1	65	normal	458.649	461.64	458.693	610.457	610.057	613.948	676.997	736.825	776.786	805.336	826.379	844.779	854.818	868.356	873.836	878.347	885.815	891.237	892.636	919.17	942.865	961.876	980.701	997.226	1014.61	1026.16	1037.29	1045.56	1052.98	1058.09	1060.41	1068.23	1072.72	1074.61	1077.77	1081.99	1085.91	1211.79	1294.06	1318.79	1334.5	1337.22	1340.82	1342.89	1341.86	1340.36
Group E	1	66	normal	459.787	462.13	457.454	609.254	610.199	612.115	668.951	722.896	762.107	787.462	808.881	825.997	834.513	847.67	852.363	859.601	865.647	871.544	873.09	898.744	920.432	938.049	953.964	971.494	985.647	996.77	1006.62	1016.44	1024.15	1030.24	1033.44	1039.71	1043.67	1045.98	1050.36	1052.96	1057.86	1183.06	1277.07	1307.03	1321.14	1325.36	1326.64	1329.28	1329.12	1326.98
Group E	1	67	normal	459.424	461.247	458.454	615.257	614.772	618.067	684.647	744.538	788.004	814.914	834.663	854.472	863.301	876.382	882.02	887.784	893.13	900.824	902.34	929.328	950.081	967.837	985.271	1002.28	1017.04	1028.39	1040	1050.05	1056.71	1061.58	1064.4	1069.83	1076.37	1078.8	1081.35	1084.45	1089.57	1220.78	1300.54	1323.97	1336.49	1340.69	1339.86	1343.22	1340.56	1339.84
Group E	1	68	anomalies	458.035	460.999	457.419	640.005	641.586	645.394	761.758	853.603	910.374	944.014	968.776	990.127	997.736	1013.86	1016.75	1023.1	1031.49	1036.08	1040.38	1082.25	1121.35	1153.94	1184.07	1213.21	1239.56	1262.02	1278.47	1291.34	1301.89	1311	1318.45	1325.08	1332.2	1336.12	1338.67	1344.42	1350.32	1491.3	1575.11	1595.06	1607.63	1611.42	1613.87	1615.94	1611.76	1609.08
Group E	1	69	anomalies	459.825	462.622	458.957	653.048	653.793	656.889	789.277	876.792	926.578	958.192	978.953	995.702	1003.07	1015.95	1020.46	1026.97	1032.37	1037.6	1041.18	1076.7	1110.53	1136.16	1161.69	1181.75	1204.81	1220.28	1235.27	1245.98	1256.3	1261.81	1266.56	1272.94	1279.38	1282.3	1284.85	1289.46	1294.35	1424.66	1512.35	1535.49	1547.36	1549.61	1552.42	1553.71	1555.75	1553.12
Group E	1	70	anomalies	460.226	463.015	457.916	635.279	636.578	638.855	735.551	809.054	851.518	877.303	898.659	915.463	921.837	937.164	939.855	946.102	951.468	955.776	957.181	980.23	1001.91	1017.51	1035.67	1052.44	1066.39	1078.38	1088.21	1095.29	1101.34	1105.43	1108.23	1113.03	1117.19	1120.51	1122.48	1125.38	1129.35	1250.22	1326.06	1350.89	1361.62	1364.15	1362.41	1365.77	1363.55	1364.01
Group E	1	71	normal	459.766	463.017	459.522	601.669	602.453	606.301	676.155	736.36	774.452	796.68	815.662	833.278	839.465	851.418	855.28	860.112	864.933	869.465	871.257	890.105	908.817	921.302	935.942	949.956	963.032	973.16	979.976	988.121	993.458	997.329	1000.11	1004.67	1010.81	1011.51	1014.76	1017.71	1020.56	1134.34	1198.98	1217.53	1226.32	1226.21	1227.06	1229.41	1229.22	1226.27
Group E	1	72	normal	459.675	461.546	459.143	582.706	583.104	585.123	630.092	677.188	712.26	732.187	752.02	767.099	775.133	787.139	790.169	795.791	802.14	806.213	807.683	829.948	847.259	866.297	881.317	895.501	908.813	919.789	929.438	936.667	944.126	948.759	953.671	958.337	964.559	965.988	968.516	970.272	975.958	1076.04	1140.69	1160.05	1169.29	1174.34	1176.36	1177.23	1176.42	1174.95
Group E	1	73	normal	460.161	462.269	459.134	577.916	576.728	580.228	627.421	673.626	706.587	728.312	747.053	761.78	766.929	779.599	780.951	787.016	792.086	794.313	795.526	815.201	830.6	844.274	856.669	871.105	882.066	890.624	899.798	905.763	909.061	915.666	916.98	921.256	925.019	927.135	928.046	931.197	935.854	1025.8	1085.8	1103.02	1112.5	1114.61	1114.3	1117.66	1116.12	1114.84
Group E	1	74	normal	458.459	461.74	459.057	548.057	547.258	549.064	579.166	607.84	629.308	643.794	657.246	666.55	672.034	683.145	684.415	688.459	692.243	695.094	696.86	710.713	721.473	731.059	742.632	750.758	758.393	764.968	771.01	775.531	778.946	780.466	783.234	787.847	790.206	788.666	793.364	795.913	797.338	873.962	925.109	940.442	949.279	950.347	951.452	952.442	952.719	952.021
Group E	1	75	normal	459.708	463.113	459.787	531.328	532.45	532.757	554.533	578.201	596.02	608.858	617.903	629.137	632.044	640.18	642.232	646.469	647.934	652.657	652.438	664.266	673.341	680.809	688.16	694.508	702.235	706.418	710.741	714.057	714.931	717.489	718.773	721.658	724.664	724.684	725.128	727.311	729.359	798.143	836.207	845.918	853.421	855.924	855.011	858.068	855.701	855.107
Group E	1	76	normal	460.958	463.252	460.328	525.979	528.585	527.819	548.353	568.974	582.635	593.042	602.817	610.249	613.227	623.702	624.094	629.128	632.839	634.075	634.866	648.148	657.186	665.195	670.823	679.388	684.897	690.769	695.996	699.972	701.974	705.409	707.691	710.132	713.461	714.337	714.359	717.51	718.989	779.765	821.801	833.952	842.308	844.722	846.267	848.16	848.961	848.118
Group E	1	77	normal	460.513	462.95	459.873	526.851	528.082	530.164	549.755	568.701	584.619	595.016	606.396	612.896	616.195	626.93	626.964	631.736	635.81	637.623	638.136	652.167	661.09	666.487	672.663	677.779	685.68	687.169	690.629	694.704	697.671	698.817	699.117	703.405	704.761	705.242	704.496	707.266	708.705	776.776	821.607	828.45	835.265	836.678	838.065	838.745	840.218	836.18
Group E	1	78	normal	459.421	461.152	459.247	534.086	534.992	535.914	557.171	581.102	597.733	610.018	619.662	628.501	634.416	643.952	646.005	649.718	654.803	656.948	658.074	673.646	682.043	688.211	697.153	703.716	710.254	714.713	719.43	722.215	724.821	727.744	730.278	732.85	734.164	736.533	735.393	738.01	738.388	814.599	864.421	876.303	883.66	884.021	886.899	887.802	887.698	886.867
Group E	1	79	normal	460.129	460.601	459.726	562.972	566.86	564.804	599.69	638.035	665.313	685.055	702.196	716.78	723.782	739.428	741.203	746.839	751.325	756.804	756.71	776.444	790.66	803.05	813.154	824.831	838.836	844.015	851.303	858.013	860.523	866.762	866.533	871.608	875.099	876.539	877.554	880.07	883.841	990.046	1045.8	1059.84	1066.85	1071.19	1072.28	1073.37	1071.38	1069.79
Group E	1	80	normal	459.108	460.86	458.41	602.619	606.6	606.516	666.728	723.014	766.312	793.496	813.903	831.977	842.336	856.253	859.469	867.688	874.199	876.92	880.007	906.058	927.343	945.936	963.772	979.758	994.987	1006.93	1017.08	1024.76	1029.43	1036.58	1040.54	1045.61	1049.33	1052.89	1053	1058.2	1059.65	1181.92	1259.16	1280.86	1294.38	1297.89	1301.89	1302	1303.65	1301.04
Group E	1	81	normal	460.007	461.478	459.72	621.784	623.081	623.877	694.16	760.343	805.731	836.891	859.913	875.438	885.629	900.361	905.432	912.965	918.853	924.207	927.404	960.214	985.427	1008.08	1028.95	1050.48	1068.17	1082.32	1095.07	1105.45	1113.23	1121.8	1124.01	1133.53	1135.07	1141.07	1141.85	1146.6	1152.02	1286.48	1379.63	1406.49	1421.34	1427.96	1430.09	1431.61	1430.95	1429.77
Group E	1	82	anomalies	459.138	461.609	458.036	631.062	633.604	635.883	732.221	818.363	873.34	906.781	930.906	949.365	959.255	973.214	978.5	985.159	992.077	997.801	999.382	1038.22	1067.75	1095.29	1121.1	1146.32	1166.38	1186.18	1201.17	1211.89	1220.51	1228.87	1233.57	1241.66	1245.09	1249.22	1251.35	1257.45	1261.2	1401.62	1484.95	1508.06	1516.78	1519.83	1522.84	1525.48	1523.85	1521.41
Group E	1	83	anomalies	460.04	460.368	458.775	640.991	643.748	646.198	765.779	861.824	916.883	950.758	972.654	989.676	996.506	1011.36	1015.29	1020.23	1027.12	1032.66	1036.33	1077.32	1113.2	1141.46	1170.87	1196.45	1222.09	1239.08	1255.62	1269.1	1278.24	1288.05	1292.47	1300.63	1305.81	1312.51	1313.32	1318.1	1323.96	1460.38	1546.27	1567.19	1578.19	1580.12	1583.14	1584.28	1586.65	1584.55
Group E	1	84	anomalies	460.165	461.162	458.735	636.469	639.411	641.925	743.38	823.812	870.792	900.261	921.726	935.619	947.896	959.268	962.673	967.519	975.52	978.807	980.356	1009.76	1033.83	1053.98	1075.45	1094.2	1111.31	1123.3	1134.87	1144.61	1151.55	1158.87	1163.98	1170.13	1172.74	1175.45	1177.01	1182.33	1186.89	1313.43	1397.73	1418.97	1429.38	1431.65	1433.56	1435.88	1436.52	1435.22
Group E	1	85	normal	459.999	461.045	457.129	612.966	616.148	618.062	694.387	760.529	802.074	826.262	846.619	862.092	869.914	883.531	885.904	895.082	898.132	902.155	903.692	927.106	943.238	960.76	975.973	991.306	1006.77	1015.88	1026	1033.88	1037.83	1044.76	1046.93	1052.51	1055.9	1058.97	1060.18	1063.35	1068.23	1183.64	1259.09	1277.41	1286.87	1289.5	1290.95	1291.94	1294.08	1292.37
Group E	1	86	normal	459.589	461.219	458.212	580.15	581.459	582.763	634.659	686.989	724.078	746.601	764.294	777.381	785.145	797.782	798.58	804.41	808.574	811.111	813.049	835.598	853.669	870.853	886.194	901.691	914.997	923.848	933.779	941.527	945.501	951.358	954.405	961.469	963.633	967.281	967.46	972.069	973.847	1071.56	1140.08	1161.18	1172.58	1178.77	1180.02	1183.19	1185.4	1184.25
Group E	1	87	normal	459.408	460.565	458.348	565.014	566.353	567.032	605.086	644.789	675.296	692.891	708.056	720.598	726.686	739.201	738.851	744.015	749.541	753.046	752.654	772.245	787.648	799.971	813.167	826.309	836.299	845.832	852.534	858.19	862.055	867.115	871.393	875.961	878.057	879.975	880.724	884.132	888.118	973.616	1035.37	1052.82	1063.77	1068.77	1070.74	1072.2	1073.32	1072.46
Group E	1	88	normal	460.008	461.256	458.398	554.586	558.639	558.336	588.956	626.619	652.864	671.808	684.001	693.89	700.986	712.357	713.398	719.06	721.729	725.56	727.6	743.635	755.342	766.784	776.835	787.182	798.164	804.732	811.355	816.885	819.481	824.172	824.402	830.079	831.178	833.966	832.772	837.608	838.849	917.657	972.17	989.123	997.989	999.699	1000.27	1005.32	1005.78	1003.78
Group E	1	89	normal	458.104	460.414	458.997	543.116	544.85	547.343	575.128	603.763	626.033	640.982	653.297	663.736	668.258	678.496	680.334	683.017	689.48	691.039	689.99	705.705	714.968	722.94	732.619	740.611	748.193	754.707	758.555	761.173	764.596	767.758	768.858	772.835	775.176	776.874	776.743	780.107	781.37	852.554	898.043	910.869	919.288	922.17	923.863	925.632	924.017	924.804
Group E	1	94	normal	460.717	460.215	457.306	568.054	570.327	570.503	612.224	652.432	685.963	706.302	726.077	739.096	749.604	762.318	766.516	771.356	777.136	781.325	781.633	802.359	818.466	833.214	848.18	861.982	872.839	879.784	887.746	893.986	897.936	902.289	904.29	909.714	912.961	912.898	915.243	917.485	921.014	1026.47	1084.99	1100.62	1109.76	1113.32	1113.72	1115.34	1113	1111.24
Group E	1	95	normal	459.18	460.908	457.443	577.33	577.649	578.46	624.901	665.7	702.116	721.384	740.836	752.853	762.355	774.395	776.386	782.736	787.356	792.97	794.274	817.709	836.36	853.786	868.5	884.768	900.089	908.353	917.77	924.943	929.867	937.677	940.684	946.427	949.535	950.179	955.983	956.057	960.5	1064.14	1129.43	1150.11	1161.28	1168.12	1168.03	1169.78	1170.33	1170.71
Group E	1	96	anomalies	460.932	461.702	457.904	598.242	602.184	602.03	673.362	733.867	777.474	800.849	819.78	832.021	841.418	852.167	854.326	861.24	863.579	868.921	871.491	899.693	923.233	945.3	963.084	979.535	996.692	1009.34	1018.64	1029.63	1037.34	1044.24	1048.46	1053.72	1058.7	1062.3	1064.2	1068.28	1072.26	1179.12	1252.54	1279.61	1290.38	1294.51	1297.17	1300.1	1300.52	1299.69
Group E	1	97	normal	459.786	461.425	457.804	602.225	603.428	604.717	671.312	726.749	764.09	784.959	802.708	815.197	824.412	835.856	838.47	842.69	847.542	851.022	854.409	880.515	900.974	920.208	934.616	949.4	967.018	976.139	985.681	993.632	999.183	1006.34	1009.55	1017.17	1020.76	1023.04	1027.39	1028.04	1033.49	1136.25	1212.35	1239.92	1254.09	1261.21	1263.26	1265.94	1266.47	1267.19
Group E	1	98	anomalies	460.704	460.484	458.518	617.59	620.8	620.703	713.548	791.457	840.141	867.401	891.053	900.641	910.306	922.849	926.259	930.915	937.2	941.444	943.38	975.61	998.131	1023.36	1043.83	1065.53	1083.98	1095.48	1107.21	1115.36	1124.81	1130.68	1135.19	1139.46	1145.36	1147.42	1151.27	1154.41	1159.21	1286.47	1363.87	1385.26	1396.19	1401.58	1402.58	1404.67	1402.53	1403.69
Group E	1	99	anomalies	459.675	461.128	455.526	612.804	615.808	617.867	704.597	781.452	831.058	856.954	879.372	894.449	904.478	918.154	921.183	924.406	929.416	933.728	936.838	961.374	985.418	1007.4	1028.51	1047.37	1062.85	1076.86	1087.42	1094.3	1101.24	1107.22	1111.96	1119.49	1121.9	1125.36	1128.67	1130.76	1135.94	1263.84	1338.49	1359.5	1367.74	1371.41	1372.77	1373.62	1375.09	1373.77
Group E	1	100	normal	461.099	461.056	457.254	563.998	566.154	566.107	610.691	649.71	677.915	695.191	709.764	717.921	725.7	735.649	737.502	740.472	744.852	748.519	750.078	769.274	782.069	797.304	809.608	820.483	833.334	840.049	846.514	855.931	859.666	864.632	865.685	871.5	875.243	877.424	877.22	881.067	884.964	972.927	1035.94	1057.48	1067.72	1072.47	1072.66	1077.66	1082.71	1081.78
Group E	1	101	normal	460.84	462.01	458.134	529.187	530.451	531.897	547.304	563.248	575.521	580.564	591.731	596.284	599.476	609.698	607.909	612.088	614.884	618.5	617.953	633.268	641.436	651.611	658.274	666.618	674.658	679.294	684.225	687.722	689.885	695.554	696.448	699.626	703.332	705.716	707.805	707.962	709.494	769.576	823.525	847.763	862.406	870.999	874.018	878.502	877.866	880.094
Group E	1	102	normal	460.272	459.237	457.43	534.047	536.256	536.407	555.127	573.509	590.88	599.676	609.926	616.373	622.146	631.276	635.082	636.004	639.807	644.105	644.664	660.519	670.322	678.611	688.428	695.57	703.837	708.654	713.027	717.988	723.018	726.711	728.071	733.225	736.911	737.317	739.92	741.691	743.595	811.549	863.829	881.303	892.716	897.772	901.657	901.497	901.674	904.599
Group E	1	103	normal	460.722	463.727	458.348	529.331	531.028	530.915	546.453	564.439	580.701	587.717	596.391	603.559	606.81	616.762	616.623	621.534	623.095	629.264	627.342	641.865	649.966	658.171	662.247	670.87	677.949	680.536	684.871	688.297	692.343	696.488	696.836	700.257	704.245	703.797	705.918	707.996	709.042	769.858	816.947	834.762	844.487	847.006	848.356	852.171	850.287	851.057
Group E	1	108	normal	461.561	462.553	458.337	530.629	532.472	531.166	553.712	574.571	592.043	602.51	615.22	621.162	626.538	635.837	637.373	642.913	645.545	648.417	650.933	666.917	675.138	681.624	690.38	698.008	705.773	707.671	713.176	716.706	719.418	723.041	724.077	726.745	729.717	730.299	731.585	734.422	736.006	804.282	852.366	864.222	868.808	873.157	874.581	876.297	874.92	872.814
Group E	1	109	normal	460.403	460.71	457.596	553.076	554.637	556.159	588.089	620.772	650.116	665.805	683.687	694.504	702.893	714.943	716.781	723.619	727.227	732.453	733.763	754.163	763.76	774.999	787.387	798.248	810.828	817.155	822.752	828.319	831.415	836.932	837.079	843.639	844.601	845.249	846.703	849.484	851.113	941.392	995.256	1011.27	1019.18	1022.78	1024.64	1025.97	1023.81	1022.72
Group E	1	110	normal	461.358	459.218	457.143	561.805	564.793	565.527	602.281	637.804	666.697	682.239	697.569	707.328	715.39	725.465	727.736	733.312	736.313	742.193	742.967	765.246	781.069	794.431	808.535	821.82	835.057	841.838	849.015	855.501	861.748	866.936	869.845	875.714	879.041	882.156	882.549	886.058	888.902	976.601	1039.55	1059.42	1069.03	1075.14	1078.96	1080.58	1081.28	1078.88
Group E	1	111	normal	461.399	460.798	458.14	588.808	591.692	590.936	652.093	708.284	746.705	770.105	790.913	800.808	809.913	821.18	823.228	828.578	833.515	835.289	838.741	864.76	884.378	900.65	917.376	934.513	950.127	957.588	967.915	976.288	981.272	989.589	992.123	998.996	1001.34	1003.78	1008	1010.77	1012.19	1107.84	1174.91	1197.73	1205.88	1211.78	1214.33	1217.56	1217.53	1214.84
Group E	1	112	normal	461.371	461.369	458.166	574.644	577.171	577.659	623.204	666.405	696.81	713.663	731.595	743.112	748.55	759.153	763.017	768.189	769.659	776.325	776.814	798.834	815.736	829.954	845.485	858.024	872.632	878.852	885.92	893.591	899.245	904.369	906.385	910.755	916.187	919.753	920.146	922.644	925.656	1022.73	1094.68	1121.44	1132.93	1138.86	1143.7	1144.78	1146.49	1143.58
Group E	1	113	normal	461.454	460.906	457.143	577.255	579.475	580.645	633.989	681.403	716.289	737.024	755.108	764.952	773.857	784.007	786.794	791.307	795.599	799.77	801.492	824.274	839.472	855.238	871.869	887.36	902.045	907.659	916.698	924.289	929.714	935.444	938.531	943.039	945.936	948.15	952.255	954.196	957.5	1055.4	1123.8	1146.79	1156.39	1162.1	1163.72	1167.99	1169.69	1168.08
Group E	2	1	normal	462.142	462.865	464.52	527.84	529.214	531.266	554.56	574.987	591.961	604.827	616.087	624.946	631.967	634.5	637.134	640.558	645.453	642.674	649.361	660.01	669.324	679.896	690.3	695.511	702.926	707.762	711.467	716.697	721.44	721.032	727.852	726.012	728.295	732.494	734.048	734.784	739.029	800.709	837.433	849.236	855.37	859.817	856.375	861.19	861.099	861.952
Group E	2	2	normal	460.884	461.039	461.633	544.993	547.817	548.268	587.103	624.407	647.424	664.448	675.853	685.698	690.709	699.376	699.189	703.716	708.989	706.579	710.779	723.62	735.326	746.623	757.29	764.744	771.153	774.929	783.023	786.681	789.846	792.011	796.774	794.077	795.164	798.887	800.346	801.011	803.767	876.26	920.535	933.328	938.651	943.08	939.975	942.819	942.853	944.994
Group E	2	3	normal	461.943	460.954	461.703	553.66	555.437	555.935	601.324	635.792	661.305	678.648	691.127	698.012	705.778	709.927	712.251	717.525	719.94	717.757	723.049	735.518	747.689	756.264	767.465	774.942	779.337	784.391	788.916	794.305	797.871	799.231	802.054	801.996	801.796	806.493	808.314	807.893	812.738	890.783	937.182	951.293	956.981	959.309	955.852	958.908	960.462	960.071
Group E	2	4	normal	460.416	459.938	462.324	540.386	541.958	543.148	569.996	593.902	611.743	626.745	637.215	645.799	652.976	659.181	661.277	667.364	671.642	670.609	675.147	691.089	702.732	711.069	721.542	727.389	734.303	737.695	743.183	748.747	752.952	754.513	758.867	756.983	758.825	763.658	765.893	766.766	769.503	858.757	916.324	931.145	936.387	938.754	937.184	938.778	938.157	939.382
Group E	2	5	normal	460.704	462.123	461.744	569.644	570.491	571.265	611.303	648.319	675.855	697.065	712.871	724.595	733.914	741.604	745.008	752.134	757.79	756.295	762.453	780.696	797.827	811.882	826.3	836.898	845.256	851.487	859.304	866.826	871.416	874.427	879.582	879.079	881.214	886.472	889.006	889.839	895.964	1005.39	1067.57	1085.77	1092.98	1094.28	1090.92	1093.72	1095.66	1095.46
Group E	2	6	normal	460.515	461.042	462.665	616.171	620.28	619.522	694.895	765.017	814.845	849.384	873.892	891.064	905.08	916.501	922.189	929.846	936.207	935.62	944.439	970.822	998.114	1021.85	1044.61	1062.36	1080.25	1091.4	1105.03	1113.54	1122.52	1126.49	1134.84	1134.66	1138.51	1143.46	1148.27	1150.76	1156.91	1300.27	1374.72	1395.61	1402.62	1403.07	1401.21	1404.73	1404.49	1404.68
Group E	2	7	normal	460.265	462.023	461.962	611.425	613.018	614.642	681.396	740.189	786.173	817.972	841.986	858.047	871.068	881.971	888.296	896.714	903.3	903.888	910.277	937.471	959.714	979.515	1000.15	1016.59	1031.57	1042.74	1054.36	1063.96	1071.62	1075.2	1081.84	1082.68	1085.66	1090.24	1095.76	1097.29	1103.34	1235.48	1307.63	1328.66	1333.85	1338.72	1333.96	1336.72	1336.62	1337.91
Group E	2	8	normal	461.47	461.497	461.324	603.541	606.545	605.936	674.447	733.158	775.924	805.884	828.394	841.479	853.981	862.75	869.923	874.535	881.72	882.174	886.838	905.688	919.171	936.474	950.677	963.155	970.961	978.952	987.619	992.444	997.541	1000.21	1006.1	1003.4	1005.95	1008.83	1011.23	1013.5	1017.66	1128.36	1189.36	1206.3	1212.97	1213.57	1212.85	1215.65	1213.77	1214.91
Group E	2	9	normal	460.82	462.163	461.363	601.975	603.172	605.072	679.079	744.256	785.418	815.813	835.637	851.092	860.955	868.692	872.221	879.029	883.679	882.431	886.689	900.891	916.554	929.891	943.555	952.838	963.309	969.148	973.346	977.413	982.742	984.449	986.309	986.23	987.256	989.565	991.398	992.977	998.079	1099.64	1150.48	1166.68	1172.33	1174.33	1171.28	1172.45	1173.36	1172.62
Group E	2	10	normal	460.858	461.581	463.078	574.578	575.46	576.51	630.196	678.151	711.639	737.209	756.292	769.608	780.123	788.911	792.172	798.538	804.711	802.122	808.083	823.056	837.501	851.347	865.708	874.727	883.086	890.147	896.028	901.268	905.05	907.186	911.499	909.792	911.722	914.724	916.646	919.024	923.237	1014.44	1061.66	1075.14	1081.07	1084.27	1079.49	1082.24	1082.94	1083.62
Group E	2	11	normal	460.028	461.097	461.162	587.551	590.018	592.93	666.701	728.841	768.755	794.886	813.03	824.246	832.659	839.385	844.087	847.663	851.766	850.493	855.189	868.084	884.425	897.684	912.383	921.692	930.037	935.184	941.337	945.053	949.839	951.247	955.406	953.769	955.508	958.559	960.199	960.471	964.118	1055.66	1103.98	1119.21	1124.29	1126.97	1124.49	1125.84	1125.02	1125.74
Group E	2	12	normal	460.215	462.418	460.276	579.625	580.149	581.876	652.062	710.34	749.44	774.898	791.137	800.786	810.151	816.856	818.155	825.118	828.767	826.134	830.381	844.861	858.393	871.327	886.938	894.281	902.429	908.51	914.272	919.884	922.531	924.207	928.237	925.471	926.494	930.906	931.12	933.303	937.869	1025.05	1071.75	1085	1091.45	1093.47	1089.14	1091.15	1093.19	1090.56
Group E	2	13	normal	460.396	460.847	461.777	563.932	567.044	567.956	615.812	658.911	692.119	715.384	731.916	745.006	752.487	760.146	761.638	767.21	772.961	770.532	774.732	790.948	806.436	821.249	836.655	847.836	857.929	864.63	871.331	878.161	883.465	884.747	889.157	888.277	889.653	894.638	896.789	897.615	901.237	983.92	1031.7	1047.59	1053.93	1056.82	1053.89	1058.34	1057.92	1059.35
Group E	2	14	normal	461.029	461.668	461.101	548.986	548.912	550.525	581.724	609.486	633.548	649.383	662.675	671.188	677.27	686.053	687.284	691.002	696.576	694.254	700.521	715.452	727.993	740.853	752.345	761.047	769.17	775.242	780.556	786.158	791.802	794.307	799.701	798.094	800.654	803.336	806.176	807.722	811.636	880.084	927.188	940.951	949.436	951.132	949.37	951.86	954.143	953.328
Group E	2	16	normal	461.22	463.92	462.13	532.104	531.623	532.965	556.842	577.153	593.447	608.698	619.359	626.468	633.419	638.695	640.449	644.713	648.785	645.6	651.712	664.966	675.652	687.178	694.822	701.787	706.635	713.247	719.096	723.222	728.111	730.383	735.298	734.358	734.734	739.192	740.771	741.128	746.309	809.765	851.135	864.552	872.366	875.108	872.741	876.127	874.813	878.105
Group E	2	17	normal	460.411	461.854	462.55	533.121	533.629	535.164	555.203	582.914	598.382	613.03	624.341	630.341	638.051	643.371	646.226	652.179	655.851	653.025	658.36	669.802	679.67	689.28	697.805	703.96	708.362	714.2	718.395	724.172	726.639	727.688	732.243	731.024	731.276	735.934	739.289	739.321	743.776	810.151	855.31	870.012	878.973	879.809	879.219	882.108	883.918	884.752
Group E	2	18	normal	461.534	461.69	460.039	550.322	550.206	551.09	586.757	616.629	638.415	656.904	669.01	676.067	684.278	690.596	694.06	698.7	703.12	700.961	706.843	720.321	730.572	739.731	749.651	756.455	761.252	766.224	773.81	778.75	780.625	782.016	786.731	785.52	785.449	788.467	792.34	792.199	795.187	875.507	923.776	940.723	946.126	950.283	945.282	951.563	950.366	951.625
Group E	2	19	normal	459.943	461.977	461.605	540.789	541.449	542.144	568.799	594.321	611.823	625.873	636.318	644.869	652.095	657.63	661.493	664.426	670.734	669.104	674.603	689.945	701.202	711.133	720.601	726.332	729.04	736.51	742.493	746.003	748.785	750.633	753.495	753.5	754.383	758.866	760.598	760.075	763.829	851.835	910.982	927.281	934.316	934.985	931.986	935.465	935.056	935.908
Group E	2	20	normal	459.461	463.327	460.282	558.055	557.874	559.492	590.124	619.783	640.468	656.526	668.052	676.375	684.368	690.759	692.335	697.575	703.658	703.029	707.975	724.251	736.941	751.372	761.574	768.388	774.471	781.29	785.887	790.888	795.82	796.684	800.916	799.581	802.281	805.032	808.45	807.809	811.452	901.492	972.07	990.479	999.792	1002.16	999.759	1004.08	1003.28	1003.9
Group E	2	21	anomalies	459.773	461.587	461.289	593.628	593.378	594.722	645.497	687.317	719.469	744.155	762.716	774.619	786.455	795.532	802.163	810.349	817.406	816.995	824.389	848.258	870.123	887.546	903.471	918.565	928.475	940.493	952.108	958.952	967.825	972.139	978.139	981.712	982.854	990.403	993.823	996.265	1001.87	1131.49	1216.08	1240.37	1251.9	1254.54	1252.7	1255.88	1255.95	1256.48
Group E	2	22	normal	458.325	462.153	461.095	611.505	613.399	614.992	673.786	729.467	768.692	801.193	823.697	838.956	854.462	865.005	872.231	879.709	887.242	888.286	894.825	921.474	942.568	962.237	978.531	994.265	1007.32	1019.94	1030.81	1040.27	1047.38	1050.93	1058.95	1059.02	1062	1068.69	1071.63	1073.13	1080.31	1210.01	1286.29	1310.15	1318.74	1321.15	1319.17	1322.95	1323.13	1322.87
Group E	2	23	normal	459.766	462.239	461.692	612.243	613.368	614.274	682.098	745.186	789.523	823.101	847.797	861.595	875.143	885.487	892.413	898.826	905.368	904.017	911.431	929.929	947.499	963.33	979.933	991.606	1001.89	1012.13	1020.2	1025.79	1031.91	1033.86	1038	1038.11	1039.82	1044.02	1047.95	1048.75	1053.64	1168.54	1233.17	1251.73	1258.99	1261.07	1257.6	1261.02	1259.49	1260.89
Group E	2	24	normal	459.884	462.265	460.875	597.603	596.77	598.256	660.23	716.876	756.554	785.26	806.965	821.441	834.875	843.389	848.82	856.037	863.991	862.105	867.497	885.073	902.406	917.296	930.69	942.865	952.615	962.538	968.54	973.065	979.054	980.426	984.701	983.912	985.161	989.575	992.694	992.983	999.66	1105.83	1161.54	1176.8	1183.74	1184.2	1180.59	1185.51	1184.86	1185.77
Group E	2	25	normal	460.106	462.892	460.849	593.269	594.799	595.764	662.623	720.443	760.94	788.162	806.268	820.122	832.453	840.038	843.834	851.598	854.691	853.764	860.132	875.256	890.342	903.633	915.957	928.176	935.246	943.381	950.419	955.56	959.706	960.898	967.286	964.408	966.214	969.108	972.343	971.966	978.433	1073.76	1130.32	1144.72	1152.77	1154.17	1149.87	1154.19	1153.14	1153.75
Group E	2	26	normal	460.388	462.558	460.421	598.607	599.776	601.455	681.612	749.772	791.786	819.169	837.784	850.032	858.051	865.731	869.083	874.137	880.003	875.965	882.164	896.646	914.245	928.873	943.706	953.881	960.425	967.567	974.923	979.989	984.647	986.535	988.442	988.635	988.786	993.459	996.222	995.497	1000.75	1095.57	1150.87	1167.99	1174.42	1174.34	1170.69	1173.8	1174.62	1174.05
Group E	2	27	normal	459.706	462.117	461.907	576.901	578.393	579.523	639.474	695.167	728.773	755.757	773.243	784.695	794.998	800.91	804.463	810.622	814.42	812.554	818.293	834.585	847.563	860.874	874.957	884.046	892.023	898.876	906.001	910.873	915.913	916.952	919.851	920.127	919.262	923.722	926.612	926.457	932.353	1023.59	1074.61	1088.15	1094.89	1096.25	1091.34	1096.87	1095.73	1096.63
Group E	2	28	normal	461.158	462.925	460.401	563.69	563.561	565.932	614.686	658.31	688.942	710.482	724.863	732.342	741.794	747.885	750.522	754.936	759.729	758.101	763.498	776.786	790.661	802.565	813.977	824.509	829.621	837.404	843.871	847.747	852.768	852.14	857.702	857.282	857.824	862.484	864.018	863.888	869.341	949.685	998.804	1014.14	1022.22	1024.93	1022.01	1024.99	1024.63	1027.1
Group E	2	29	normal	461.185	463.579	463.135	533.783	534.944	535.477	555.275	574.708	587.709	597.983	606.39	612.804	618.957	622.407	625.914	631.597	635.201	632.089	637.898	651.221	660.669	670.884	678.124	684.698	689.242	692.449	699.858	702.061	707.408	707.124	711.9	710.162	713.909	715.708	718.196	718.521	723.212	779.991	830.256	849.95	859.322	862.857	860.465	867.179	865.764	867.313
Group E	2	31	normal	460.352	462.253	462.147	534.918	536.917	537.102	562.58	583.946	602.641	619.821	628.276	636.856	644.65	649.499	651.551	657.673	659.742	660.592	664.708	678.398	691.246	701.166	712.97	718.518	724.813	731.026	740.058	743.191	747.71	748.098	752.138	753.188	753.9	758.239	759.557	761.847	764.271	836.353	880.886	891.44	900.367	903.039	901.198	904.261	902.953	904.703
Group E	2	32	normal	460.052	461.646	462.159	543.212	544.699	545.892	575.444	599.898	619.727	638.649	650.936	657.481	665.443	671.831	674.087	680.985	682.346	682.612	688.287	702.011	715.909	726.542	738.75	744.6	750.969	758.37	765.945	771.043	774.486	775.938	780.301	781.496	782.479	787.539	787.691	788.62	792.653	870.034	919.39	935.451	944.052	946.21	946.56	948.771	948.159	950.384
Group E	2	33	normal	460.552	462.214	460.759	563.137	564.43	566.425	612.739	651.032	678.026	701.82	711.442	721.703	729.32	738.856	740.363	745.638	750.164	750.201	754.267	771.377	784.791	795.12	810.512	817.417	823.445	831.479	838.621	845.474	848.277	849.375	853.257	852.493	854.933	858.202	859.511	861.386	866.24	947.91	1003.14	1020.11	1029.07	1032.2	1030.92	1033.18	1032.75	1034.78
Group E	2	34	normal	459.054	461.654	461.432	550.202	551.384	552.706	585.125	612.083	633.808	651.615	666.061	675.958	684.064	689.428	693.781	700.058	703.259	703.788	710.264	724.814	739.081	748.359	760.359	767.052	773.362	779.253	787.126	790.907	794.437	794.893	800.202	799.44	799.661	805.614	807.506	806.992	810.184	906.88	961.59	976.183	982.422	984.358	981.726	984.328	984.202	984.517
Group E	2	35	normal	459.608	461.012	460.658	567.858	568.811	569.006	603.819	634.75	657.275	679.167	691.299	702.682	710.851	719.475	722.265	731.399	732.819	735.02	741.557	759.029	775.105	788.884	801.366	810.117	815.5	823.932	831.052	838.061	841.606	843.288	848.389	848.807	851.272	855.531	857.772	858.559	863.36	964.447	1033.87	1051.37	1059.49	1062.31	1059.97	1064.07	1063.14	1062.85
Group E	2	36	normal	459.273	462.198	460.554	583.949	586.374	588.023	631.488	668.065	696.866	722.228	739.048	751.081	762.889	770.968	775.894	785.032	788.676	792.541	797.557	820.481	843.2	861.115	880.149	891.137	903.795	914.729	925.67	933.99	942.805	946.792	955.245	955.042	959.123	966.061	969.754	972.349	977.009	1092.96	1175.26	1201.55	1215.12	1219.25	1220.42	1224.83	1223.58	1226.02
Group E	2	37	normal	459.324	460.99	460.62	597.513	598.733	599.408	645.956	687.687	717.889	746.968	761.866	775.275	785.521	797.059	802.3	810.559	815.869	818.825	825.49	851.637	873.032	892.233	911.308	924.755	935.541	948.706	959.066	969.728	975.873	981.923	989.535	990.743	995.337	1002.42	1005.52	1008.22	1012.89	1140.85	1231.63	1259.44	1273.5	1279.85	1280.09	1285.29	1284.22	1287.17
Group E	2	38	normal	459.982	461.642	461.087	606.167	609.614	610.72	667.377	720.881	759.115	791.512	812.16	828.881	842.739	853.099	858.66	868.338	875.352	874.475	882.06	903.551	923.171	937.842	955.407	966.788	976.275	986.871	998.43	1005.04	1010.92	1012.92	1018.53	1017.5	1021.77	1027.73	1030.1	1031.26	1035.94	1154.88	1224.24	1246.19	1257.61	1259.37	1258.74	1261.05	1261.11	1261.3
Group E	2	39	normal	459.649	460.993	461.366	592.617	594.437	595.148	650.112	698.496	734.719	764.75	782.707	797.293	809.688	821.002	825.188	834.331	836.676	837.754	844.603	863.087	879.936	891.193	906.484	916.102	924.685	933.279	941.576	948.396	952.697	953.884	958.119	957.108	959.393	964.823	964.864	966.015	970.565	1079	1137.17	1152.75	1161.42	1164.58	1161.27	1164.03	1163.71	1164.24
Group E	2	40	normal	458.724	461.92	461.434	589.658	591.009	592.675	654.493	705.971	743.012	770.754	788.036	802.17	811.14	818.785	825.905	831.276	834.403	834.859	841.51	855.645	871.604	884.404	899.367	906.236	915.215	922.084	929.421	934.698	937.774	938.478	944.485	940.99	945.199	948.023	949.581	951.098	954.34	1051.97	1110.09	1124.62	1130.95	1132.32	1131.64	1134.07	1133.66	1135.22
Group E	2	41	normal	459.931	460.559	461.19	571.526	574.145	575.065	623.671	667.396	695.211	720.58	732.686	744.462	755.619	761.193	764.428	772.42	774.794	776.075	781.863	796.935	814.922	825.152	839.443	845.695	854.419	860.725	867.989	874.039	877.499	879.326	883.216	881.895	886.385	889.043	889.437	890.632	894.606	987.959	1040.62	1054.66	1062.71	1064.29	1063.71	1066.17	1065.48	1065.99
Group E	2	42	normal	460.046	462.133	460.98	563.878	564.873	567.407	608.097	646.39	672.499	695.701	710.349	719.491	729.195	738.42	739.735	747.3	750.423	751.143	757.02	771.571	784.841	797.247	810.588	817.434	824.333	831.508	839.391	845.29	849.4	848.938	852.97	852.195	854.583	859.632	859.556	860.858	865.333	952.278	1004.48	1017.98	1026.34	1027.25	1025.94	1028.64	1028.26	1028.73
Group E	2	43	normal	459.728	462.441	461.686	560.211	562.918	563.671	604.577	641.29	668.755	692.234	703.01	715.1	722.821	727.708	730.688	738.08	741.208	740.402	745.873	759.607	774.635	784.368	798.966	806.712	812.622	821.14	827.874	832.411	835.596	836.833	841.291	840.704	842.795	845.723	849.389	850.512	853.29	933.506	984.616	1001.71	1012.15	1013.66	1012.7	1015.92	1015.76	1018.65
Group E	2	46	normal	459.632	463.349	461.151	544.054	545.327	545.22	574.979	601.768	620.738	635.168	646.634	656.538	665.075	670.894	674.786	680.021	684.194	681.909	688.054	701.392	715.117	728.838	738.325	746.899	751.197	759.223	767.443	772.559	776.394	778.89	783.899	784.124	783.851	788.849	790.185	792.993	796.131	873.629	916.469	933.94	942.638	944.221	942.25	945.472	945.481	944.997
Group E	2	47	normal	459.423	462.227	461.063	567.385	569.257	570.934	617.814	661.049	688.968	713.083	726.703	739.448	747.254	754.756	759.716	763.968	767.461	769.736	772.809	790.493	802.957	816.644	829.5	839.098	846.769	854.428	861.312	865.412	870.836	871.812	875.217	875.3	875.822	880.654	881.133	883.784	886.384	972.477	1025.27	1042.71	1051.3	1053.35	1051.24	1054.13	1052.31	1054.21
Group E	2	48	normal	458.868	462.28	460.086	574.992	575.901	577.91	623.822	662.146	689.265	710.699	724.468	733.848	743.079	752.401	755.322	762.312	765.149	765.281	772.463	790.234	804.837	818.635	832.005	841.825	847.113	855.028	864.739	870.369	874.079	876.871	881.344	882.432	883.833	886.519	889.841	891.073	894.71	984.021	1038.95	1058.27	1067.4	1071.13	1069.72	1074.8	1072.98	1075.67
Group E	2	49	normal	460.247	461.875	461.53	562.767	565.375	565.457	609.529	646.547	676.265	698.068	713.607	724.575	734.687	742.635	747.997	754.204	758.355	757.439	764.433	781.606	796.089	809.868	820.826	831.084	837.555	844.332	851.834	856.662	859.757	861.171	866.01	865.055	866.96	870.54	871.954	874.017	878.246	978.994	1027.64	1042.29	1047.25	1050.98	1047.23	1050.18	1049.51	1048.18
Group E	2	50	normal	459.525	461.54	460.245	571.182	572.013	573.244	607.791	639.742	662.578	683.646	695.228	707.363	714.655	724.491	729.571	734.691	739.375	740.329	745.709	765.659	782.01	797.457	808.403	819.307	825.814	832.531	841.467	847.461	853.27	855.202	859.28	860.749	861.384	865.603	867.424	870.604	873.672	978.322	1047	1070.92	1083.6	1087.53	1087.63	1090.74	1090.96	1090.48
Group E	2	51	normal	458.506	461.964	460.384	580.099	581.596	582.839	621.172	653.042	675.832	697.396	708.753	721.308	728.101	737.149	742.657	749.082	753.306	753.242	761.738	781.232	798.946	816.546	829.738	841.212	850.193	860.442	871.175	877.013	883.611	887.915	893.481	894.68	898.525	904.271	906.678	908.979	913.948	1020.84	1103.35	1141.95	1161.76	1168.16	1169.62	1176.5	1176.2	1179.53
Group E	2	52	normal	458.775	461.406	461.342	600.057	602.564	602.197	655.727	701.723	732.748	758.827	775.534	788.061	798.911	808.253	813.934	821.641	826.173	828.346	833.849	859.026	881.187	900.836	915.893	928.795	938.995	951.271	962.142	970.417	978.206	982.62	991.842	990.807	995.484	1002.84	1005.2	1008.4	1013.43	1124.06	1207.37	1238.62	1252.15	1258.71	1257.92	1262.68	1262.88	1263.71
Group E	2	53	normal	459.184	461.51	459.325	574.576	576.086	575.939	616.474	653.9	680.107	701.016	713.767	723.525	734.091	740.715	746.766	752.728	757.278	757.365	764.571	785.623	801.145	816.653	830.699	841.744	849.064	857.737	868.661	874.236	879.287	882.156	888.055	888.133	889.186	895.134	896.245	900.361	904.08	1001.25	1067.34	1093.02	1107.5	1113.74	1115.03	1119.87	1122.26	1121.62
Group E	2	54	normal	458.917	460.876	460.727	557.403	559.456	559.215	599.06	631.893	654.898	671.971	682.726	691.824	698.364	704.896	709.128	713.313	717.565	717.327	720.503	737.559	752.65	767.155	778.477	785.183	791.023	798.906	806.004	810.43	814.697	816.582	821.35	819.754	822.777	826.617	827.753	830.151	833.202	911.756	960.861	980.029	993.279	1000.21	1000.24	1006.62	1007.51	1009.48
Group E	2	55	normal	458.502	461.749	460.475	553.439	554.869	556.619	594.895	629.739	651.927	667.613	677.149	686.172	693.303	697.121	701.552	706.738	708.869	708.851	713.689	729.959	743.922	758.286	768.208	778.478	783.496	789.712	797.579	802.102	806.339	809.126	812.697	810.882	814.092	817.782	819.562	820.35	824.193	903.227	951.287	976.391	988.645	995.88	996.845	1002.86	1004.09	1006.53
Group E	2	56	normal	459.541	462.143	460.085	547.768	549.952	548.826	582.327	607.646	627.555	641.775	650.466	657.201	662.646	669.271	672.263	675.326	678.101	679.319	684.658	697.603	712.485	726.485	734.197	744.296	747.95	755.894	762.255	765.536	771.171	771.846	776.659	776.697	778.358	783.161	783.125	785.986	789.178	862.768	917.495	944.834	959.665	968.789	970.032	974.246	977.568	979.453
Group E	2	57	normal	460.617	461.61	460.976	533.882	536.243	537.907	558.637	576.299	587.705	597.402	604.136	609.62	615.743	618.75	622.61	625.679	629.48	627.619	631.822	644.981	654.932	666.02	675.207	681.1	686.33	691.304	698.666	700.77	705.753	707.028	712.35	709.718	712.695	715.901	718.2	719.165	723.672	783.705	837.77	869.136	886.389	896.073	899.167	903.882	905.84	906.739
Group E	2	58	normal	458.487	460.783	460.327	547.1	547.268	548.177	575.646	599.86	617.208	632.91	642.269	650.09	657.756	662.007	666.682	671.357	673.331	674.318	677.759	693.673	707.283	719.261	728.609	737.648	741.562	749.086	756.04	759.37	764.707	766.575	771.17	772.004	773.354	776.241	777.945	780.395	783.058	857.324	914.694	942.778	958.256	964.106	963.486	968.278	971.455	973.899
Group E	2	61	normal	460.982	462.591	463.317	547.691	545.368	547.573	578.239	606.143	624.084	643.268	655.126	663.544	669.904	676.76	678.297	684.226	685.255	688.465	692.448	703.701	713.257	721.804	732.405	737.43	741.191	746.248	753.269	757.384	759.556	759.604	764.257	761.321	765.234	767.038	767.769	770.663	772.499	843.788	887.902	901.271	907.601	908.962	906.885	910.752	911.308	910.657
Group E	2	62	normal	460.14	462.819	459.66	567.195	568.259	569.899	618.097	657.41	688.954	710.87	729.008	740.639	751.361	758.824	762.165	770.425	773.027	772.858	776.998	793.722	806.839	819.207	831.447	842.558	847.453	856.224	862.01	868.525	871.782	871.727	874.866	875.366	878.407	881.607	881.054	883.808	887.745	979.908	1032.01	1046.93	1053.55	1053.64	1053.07	1055.4	1055.38	1053.07
Group E	2	63	normal	460.003	461.157	461.543	571.817	570.989	572.755	610.215	639.434	662.249	680.183	693.449	701.311	709.505	716.036	719.477	728.124	729.583	731.539	737.319	755.645	769.057	781.306	794.339	802.762	808.838	815.013	824.215	830.702	832.744	835.015	840.508	842.149	844.629	848.474	849.583	853.137	857.573	944.165	1004.72	1028.21	1038.68	1043.81	1044.63	1048.35	1050.83	1051.78
Group E	2	64	normal	460.242	461.645	460.155	585.698	586.485	588.94	651.402	708.707	744.786	773.377	791.907	802.352	812.115	820.12	824.986	830.785	831.795	834.272	839.367	855.154	872.21	885.774	900.408	910.449	916.623	923.693	931.088	936.757	940.794	941.92	944.913	944.187	948.169	950.165	950.216	953.111	958.068	1051.98	1103.89	1118.37	1123.8	1124.7	1122.32	1126.09	1125.11	1123.22
Group E	2	65	normal	460.751	461.161	461.908	580.487	581.158	582.415	623.689	660.373	687.642	710.359	726.629	736.826	747.96	754.931	759.679	768.193	770.944	772.547	779.447	800.415	818.135	832.255	846.199	858.114	865.553	875.132	884.311	890.861	895.366	898.21	902.039	904.509	909.156	913.502	914.804	918.687	922.65	1030.36	1100.61	1123.43	1135.81	1138.99	1139.13	1144.4	1145.25	1144.29
Group E	2	66	normal	460.81	461.719	461.626	610.5	611.796	612.654	676.17	729.171	767.872	797.168	817.877	831.218	843.536	852.697	858.819	867.008	871.472	874.245	880.523	907.964	933.062	953.062	974.311	990.71	1001.58	1016.45	1029.29	1040.08	1047.41	1054.14	1059.57	1062.06	1068.06	1074.14	1074.68	1080.82	1086.47	1206.9	1286.29	1314.59	1327.87	1332.9	1332.68	1337.06	1338.02	1338.62
Group E	2	67	normal	459.885	462.425	461.467	608.045	607.359	609.543	670.003	722.94	759.98	789.139	807.604	819.55	831.69	840.717	847.736	855.879	858.367	862.886	867.695	890.957	913.845	932.439	948.722	961.507	972.402	981.537	991.36	1000.22	1007.35	1011.14	1015.8	1019.49	1023.65	1028.76	1029.02	1033.68	1038.5	1149.68	1231.66	1259.69	1272.61	1276.38	1277.14	1280.52	1281.31	1282.49
Group E	2	68	normal	460.177	461.303	460.634	588.129	589.848	591.841	642.252	685.324	715.103	738.946	753.248	766.932	774.853	783.653	787.94	795.979	798.697	800.062	805.594	828.289	845.759	859.98	873.501	884.122	892.234	900.494	909.088	914.893	919.167	919.758	925.447	924.876	928.635	931.731	934.513	936.844	941.524	1047.76	1123.68	1150.58	1163.89	1169.66	1169.08	1172.98	1174.14	1172.37
Group E	2	69	normal	460.182	461.397	461.933	566.938	566.902	567.891	612.02	648.751	673.479	693.222	705.127	712.725	720.968	726.787	729.428	737.516	738.191	739.217	745.628	761.134	777.551	792.084	803.92	813.645	819.078	824.578	831.001	836.932	840.785	841.771	846.819	845.697	850.286	853.275	852.862	854.335	860.916	947.994	1009.71	1034.66	1047.99	1055.02	1055.22	1062.32	1061.86	1061.85
Group E	2	70	normal	460.781	462.737	460.857	560.249	560.85	563.607	608.748	647.705	672.177	691.66	701.78	708.065	714.686	720.939	722.229	729.448	729.146	731.775	735.642	752.306	769.127	784.034	796.989	806.155	812.005	817.606	824.713	829.772	833.123	833.496	837.833	837.627	842.126	844.613	845.143	847.479	852.039	933.283	994.181	1017.67	1030.49	1035.63	1037.13	1041.85	1045.55	1045.23
Group E	2	71	normal	459.363	461.264	461.59	546.744	547.805	548.794	575.825	598.346	612.529	626.524	636.011	642.076	647.592	651.125	654.539	659.793	661.593	662.206	666.641	681.223	694.674	705.207	715.867	724.11	729.346	736.008	742.562	747.032	750.688	752.18	755.554	755.573	759.839	764.202	764.49	765.801	770.903	842.761	902.81	933.149	950.856	960.055	963.865	971.632	973.12	974.921
Group E	2	72	normal	461.093	461.967	461.026	533.423	534.405	536.316	552.06	569.131	580.729	590.772	595.883	600.617	605.483	609.023	610.396	617.125	616.941	617.512	620.859	633.624	643.93	654.307	663.364	667.331	672.512	678.636	683.138	686.847	691.626	692.473	695.638	695.906	699.171	702.091	702.718	705.633	708.029	765.206	823.66	854.615	875.526	884.707	887.472	896.573	899.017	901.95
Group E	2	73	normal	459.407	461.829	460.187	574.417	575.218	576.487	623.029	661.94	692.623	715.648	730.561	741.242	750.456	757.125	762.277	769.206	771.076	772.785	778.933	795.597	811.592	826.374	840.595	850.377	857.068	865.308	875.663	882.708	887.556	888.247	894.28	893.947	898.569	901.846	903.595	906.71	910.374	1002.51	1063.82	1087.65	1100.22	1104.15	1105.84	1110.49	1110.93	1110.7
Group E	2	74	normal	460.248	462.092	461.14	558.052	558.251	560.604	589.522	618.542	638.784	655.617	670.687	680.743	687.341	696.335	699.73	707.212	710.01	709.699	715.028	731.287	745.613	757.935	768.709	778.508	784.667	790.492	798.945	803.081	808.719	812.133	815.505	815.621	819.766	824.555	825.991	828.981	832.604	918.202	973.535	994.844	1003.96	1010.15	1009.28	1014.59	1014.35	1014.37
Group E	2	76	normal	457.704	461.209	461.118	545.462	548.388	548.731	581.019	614.282	637.022	656.996	669.392	680.898	689.934	693.11	699.168	703.664	706.626	707.957	711.386	724.13	733.107	742.195	751.725	760.626	765.852	770.907	777.333	780.114	784.148	786.805	787.626	785.662	789.707	792.001	791.792	795.389	797.55	881.562	918.081	930.076	936.524	936.849	935.931	936.563	936.794	935.205
Group E	2	77	normal	460.389	462.006	458.847	559.085	559.422	561.644	603.342	638.244	666.481	688.815	705.18	715.105	725.995	731.55	738.071	744.529	747.004	748.034	752.776	769.588	781.906	793.711	803.781	815.822	820.422	831.641	837.55	841.562	845.393	848.902	851.299	850.955	855.354	858.565	858.173	861.763	865.642	960.706	1009.93	1022.35	1028.71	1031.12	1029.85	1030.64	1028.46	1028
Group E	2	78	normal	457.385	460.217	458.118	562.121	563.981	566.402	603.278	635.555	660.503	680.88	693.419	705.432	715.746	719.779	725.575	731.78	733.699	738.372	742.962	762.266	776.004	789.258	801.767	812.576	821.307	829.94	836.406	842.391	848.724	851.623	854.03	856.241	860.827	864.503	864.836	869.15	872.241	971.079	1032.81	1054.57	1064.11	1069.26	1069.71	1070.5	1073.05	1071.33
Group E	2	79	normal	458.203	462.18	460.585	583.091	584.012	586.638	647.035	698.005	734.376	756.929	772.81	784.763	793.765	799.099	803.532	809.923	811.83	814.246	817.659	836.258	851.949	866.758	880.423	891.234	898.852	905.12	913.973	919.76	922.815	924.907	926.349	928.003	932.503	934.712	935.541	938.535	944.07	1035.81	1091.72	1112.38	1121.99	1125.3	1126.98	1127.38	1129.77	1128.23
Group E	2	80	normal	459.917	459.765	460.494	585.605	587.299	589.647	640.714	682.772	719.116	745.5	763.916	776.375	787.474	795.042	800.927	808.568	811.259	813.835	820.925	844.054	864.829	884.488	900.534	915.914	926.407	938.44	949.6	958.291	964.656	969.54	974.029	975.497	982.386	985.858	987.709	992.849	995.275	1102.43	1166.66	1187.55	1198.87	1204.19	1204.29	1205.13	1207.46	1204.7
Group E	2	81	normal	458.569	460.679	460.095	589.499	590.153	592.171	642.258	689.716	723.5	747.47	764.898	776.02	786.347	792.655	800.181	805.908	809.923	812.967	819.313	842.778	862.459	878.618	895.336	911.13	919.356	930.355	941.086	947.988	955.024	958.124	963.86	965.137	970.33	974.863	976.991	981.78	986.518	1089.78	1159.87	1184.83	1197.28	1201.11	1203.97	1205.87	1207.79	1206.93
Group E	2	82	normal	457.479	460.065	460.322	577.409	578.696	580.83	625.001	662.532	690.09	709.506	723.372	735.39	744.69	748.004	754.18	761.143	763.629	766.246	772.811	793.071	808.507	823.377	835.086	845.59	851.441	860.644	866.591	871.353	876.365	879.097	882.368	881.09	886.273	890.691	891.269	895.508	898.016	991.25	1067.24	1097.05	1109.9	1115.85	1118.43	1121.22	1122.29	1120.44
Group E	2	83	normal	458.502	461.396	460.297	587.3	589.236	590.684	644.369	691.337	724.35	747.348	759.911	772.889	780.866	787.913	791.697	799.601	801.322	805.169	809.616	830.059	847.308	861.43	875.416	886.278	893.468	899.178	908.123	911.311	918.192	919.833	921.385	921.94	927.506	929.239	929.453	934.43	937.424	1037.97	1112.8	1140	1151.98	1156.65	1159.63	1162.52	1163.67	1163.03
Group E	2	84	normal	458.491	461.61	460.916	583.178	581.796	585.54	639.679	689.01	720.181	741.104	756.352	766.823	773.352	779.66	784.262	790.135	792.121	795.1	799.692	820.247	839.057	856.264	870.225	881.937	888.309	898.063	905.16	908.935	915.332	916.57	920.913	920.36	924.951	928.903	930.685	933.88	938.381	1044	1114.48	1141.09	1155.39	1163.05	1166.47	1167.56	1170.35	1169.84
Group E	2	85	normal	457.753	461.601	460.27	566.852	567.431	569.383	614.089	652.082	678.163	697.139	708.379	716.952	725.528	727.964	731.913	738.377	740.472	741.877	746.805	765.245	784.035	798.666	812.124	823.455	829.104	836.161	844.86	849.598	854.676	857.331	861.126	861.142	866.919	870.842	870.231	875.178	877.898	970.802	1036.7	1063.74	1078.26	1088.87	1092.74	1094.5	1101.58	1098.73
Group E	2	86	anomalies	458.673	461.17	460.261	534.685	534.753	537.164	557.838	572.63	586.25	598.189	603.568	609.628	615.606	617.329	621.023	625.076	626.457	627.654	631.019	644.128	655.115	666.403	672.756	681.633	686.76	693.065	699.262	704.057	707.522	710.616	713.688	712.713	718.197	720.855	722.231	725.344	728.783	790.522	841.895	869.567	888.669	900.626	908.535	915.511	919.706	921.081
Group E	2	87	normal	459.015	460.676	460.205	562.958	564.11	565.666	603.505	636.567	660.899	678.847	692.965	702.445	710.424	715.148	718.714	725.798	729.276	731.13	736.451	753.8	769.477	784.154	796.039	806.654	816.17	824.079	832.674	839.915	844.321	848.846	854.125	854.921	859.387	863.564	864.175	868.286	872.168	965.093	1026.23	1049.52	1066.11	1073.87	1078.37	1080.75	1082.07	1082.03
Group E	2	88	normal	459.83	461.957	459.748	589.7	591.206	593.322	658.599	716.929	755.613	783.407	801.534	814.308	826.353	831.826	837.199	843.122	845.158	847.419	851.901	872.264	892.609	910.133	925.998	941.151	949.383	961.01	972.034	976.278	983.567	987.281	990.068	991.47	996.797	1000.74	1001.7	1006.06	1009.81	1114.16	1171.16	1190.54	1200.5	1204.02	1205.32	1206.84	1208.28	1206.76
Group E	2	89	normal	458.036	460.479	459.888	546.66	549.037	548.669	573.7	595.234	613.439	627.524	637.718	645.648	652.287	658.039	662.649	668.173	670.249	673.66	678.555	695.516	708.075	720.819	730.621	738.955	746.728	751.736	760.283	765.205	770.191	773.093	776.89	779.817	782.17	786.917	787.459	791.604	793.945	879.505	936.07	955.487	968.195	973.615	974.486	976.876	978.791	977.113
Group E	2	90	normal	459.229	462.444	460.919	540.096	540.97	543.163	572.117	600.118	621.013	637.208	649.629	658.379	666.577	670.327	674.199	681.068	681.059	683.956	686.864	700.8	712.686	724.241	732.648	742.22	748.035	755.77	764.454	767.809	772.054	774.94	776.434	774.965	782.196	783.851	785.54	787.78	791.976	864.895	905.989	918.228	924.53	926.191	926.964	928.251	928.742	928.274
Group E	2	91	normal	459.316	460.746	459.372	534.809	535.091	538.197	565.333	589.269	611.279	627.84	640.317	647.81	656.997	661.608	668.658	672.82	673.847	676.133	679.109	691.672	700.857	709.054	716.76	725.441	729.798	734.508	741.949	744.012	745.715	750.402	750.803	751.028	753.99	757.126	756.968	759.654	761.592	841.69	881.027	892.224	896.277	897.842	898.619	897.417	898.217	896.266
Group E	2	92	normal	458.631	462.486	459.841	551.732	552.854	554.801	587.79	617.68	645.72	663.157	679.091	689.535	698.874	704.474	710.249	717.759	717.291	721.738	726.535	741.863	752.63	765.294	774.592	785.307	791.411	798.801	807.743	812.698	816.309	820.704	822.699	823.034	825.692	830.398	830.994	834.66	837.06	931.402	978.662	992.566	997.515	1001.1	998.681	1000.1	998.285	996.7
Group E	2	93	normal	459.237	461.358	459.785	555.869	556.601	558.74	591.999	622.391	648.879	668.49	682.205	693.05	703.574	709.94	716.654	722.326	722.876	728.746	733.118	751.187	763.935	774.967	784.717	797.033	802.788	810.545	818.375	825.543	828.284	831.461	836.556	836.131	839.007	843.919	843.104	848.215	851.654	956.229	1007.86	1024.51	1031.96	1033.11	1032.93	1034.22	1034.74	1033.5
Group E	2	94	normal	459.363	460.711	460.116	563.008	565.221	565.731	598.835	629.319	651.61	670.19	684.279	693.888	703.12	706.624	714.228	721.274	721.33	725.196	729.471	747.923	762.236	774.49	784.444	796.007	803.113	810.385	819.52	823.61	827.499	833.414	835.283	835.546	840.026	843.224	845.205	848.262	851.672	944.605	1008.23	1032.08	1042.85	1048.09	1049.41	1052.68	1051.31	1052.22
Group E	2	95	normal	460.359	461.01	460.383	564.682	564.074	568.262	600.032	631.986	653.322	671.576	685.23	695.027	703.451	709.112	714.784	720.806	719.38	726.024	730.406	747.421	762.243	777.651	787.635	800.019	806.264	814.778	823.375	830.461	832.413	838.452	841.441	842.001	846.242	851.691	850.772	854.513	859.484	949.272	1014.76	1045.16	1057.79	1064.2	1068.11	1069.45	1072.01	1070.73
Group E	2	96	normal	457.616	461.5	458.029	571.89	572.457	573.396	611.39	647.541	673.352	692.032	706.327	713.977	725.561	730.289	735.386	743.226	742.229	748.049	751.954	772.65	790.094	805.098	818.792	831.46	838.326	845.475	855.793	862.36	866.02	871.697	874.781	876.331	881.876	886.82	885.273	890.675	893.701	992.033	1065.22	1092.56	1105.83	1110.43	1114.12	1118	1117.77	1117.98
Group E	2	97	normal	459.673	461.087	458.65	570.244	570.814	574.064	615.393	651.9	680.797	697.729	712.308	721.198	730.344	734.123	740.078	744.524	745.66	748.253	754.603	775.096	792.2	807.226	820.327	829.839	837.647	848.032	854.124	860.158	861.746	868.021	869.879	869.712	874.687	878.603	877.554	881.745	884.939	974.732	1039.29	1066.92	1082.01	1089.48	1094.11	1098.75	1099.36	1098.75
Group E	2	98	normal	458.99	462.078	460.858	582.794	584.599	587.832	643.174	694.547	729.145	751.106	765.29	774.078	784.012	788.724	791.421	800.274	796.892	803.253	807.248	830.761	850.231	867.494	883.552	897.751	906.761	915.594	922.949	928.794	932.799	936.311	940.814	939.657	945.499	948.38	948.914	953.487	956.787	1058.43	1126.37	1157.64	1171.08	1177.87	1181.07	1184.84	1185.76	1183.93
Group E	2	99	normal	459.096	460.686	459.126	561.52	562.087	563.722	598.88	632.413	654.775	670.511	682.146	688.323	696.87	699.983	705.272	710.859	711.155	714.35	718.516	735.989	753.475	767.695	779.544	788.779	795.53	804.81	813.23	817.852	819.901	826.438	829.227	827.393	833.378	837.518	838.025	842.272	844.283	928.936	997.219	1031.51	1050.34	1061.46	1068.64	1074.61	1077.28	1078.29
Group E	2	100	normal	458.926	462.531	459.239	561.736	561.892	563.881	598.375	629.936	654.11	672.436	684.551	694.488	702.952	706.369	710.444	717.167	716.287	721.188	725.399	742.513	757.713	772.178	783.216	796.19	803.531	811.203	819.245	824.343	828.93	833.198	835.085	838.413	842.365	844.823	847.004	849.789	853.152	940.082	1003.08	1032.22	1047.92	1055.91	1060.34	1065.76	1067.45	1068.5
Group E	2	101	normal	458.708	461.171	458.281	589.003	590.068	593.156	652.465	709.216	748.3	774.479	793.703	805.561	814.645	822.07	826.936	832.387	833.285	838.194	842.036	863.311	882.513	900.81	916.585	931.997	940.8	950.296	962.052	969.517	973.421	978.386	981.976	983.57	988.504	991.287	994.404	998.357	1002.08	1107.86	1172.11	1195.54	1207.25	1215.26	1217.21	1219.53	1219.28	1219.56
Group E	2	102	anomalies	458.856	460.895	460.062	603.766	605.205	608.174	701.162	783.253	830.187	857.358	874.159	883.452	893.151	897.534	900.609	907.96	905.908	908.755	914.471	936.227	958.369	979.438	994.435	1008.76	1018.09	1028.33	1036.24	1043.62	1046.31	1051.58	1054.58	1053.88	1058.47	1063.27	1063.9	1067.4	1071.76	1174.55	1233.93	1255.97	1263.52	1267.77	1268.83	1270.43	1271.12	1270.02
Group E	2	103	anomalies	459.42	462.27	459.637	583.641	585.621	588.394	672.435	739.752	777.532	797.127	810.51	815.224	824.856	825.88	830.517	835.278	834.23	838.598	840.983	859.058	879.221	892.94	907.162	918.492	925.397	933.041	940.462	944.851	946.965	950.701	951.945	952.807	956.366	958.268	960.426	963.175	965.888	1048.94	1100.26	1116.93	1125.68	1128.47	1130.62	1130.98	1131.19	1129.26
Group E	2	104	normal	459.32	460.923	460.495	549.433	550.724	553.367	585.425	614.277	638.167	655.894	669.247	678.212	686.888	692.46	696.659	703.657	702.207	706.533	710.296	727.449	740.15	751.308	761.493	772.154	777.537	784.932	792.671	799.136	802.549	807.98	810.183	809.46	813.385	818.437	816.675	821.731	823.622	904.278	950.737	967.995	973.761	977.503	979.575	980.938	980.308	981.091
Group E	2	106	normal	460.277	463.083	460.597	526.785	527.438	529.066	552.265	574.43	589.489	605.513	613.804	622.763	632.258	634.708	639.726	645.321	645.867	647.66	652.538	664.336	672.021	679.016	685.721	692.772	696.241	703.32	707.977	711.27	714.121	716.321	718.65	716.96	720.233	721.473	723.026	724.206	725.203	802.831	842.27	850.788	857.095	856.802	857.448	856.911	857.259	853.626
Group E	2	107	normal	459.516	461.377	460.946	538.388	539.207	541.513	564.054	590.578	611.279	626.433	636.648	645.473	655.625	661.108	665.942	672.62	671.71	676.896	680.63	692.907	703.051	712.03	720.14	728.784	732.95	739.844	746.25	749.688	752.952	756.453	758.192	758.266	762.384	766.12	766.543	769.082	770.161	861.517	901.685	915.861	919.906	921.184	923.222	922.222	920.785	918.16
Group E	2	108	normal	458.617	461.089	459.657	540.725	540.512	542.716	571.397	594.703	613.231	630.131	640.882	650.019	660.293	661.714	670.313	674.628	675.746	680.093	684.488	701.086	709.904	720.39	728.195	735.745	740.823	748.439	753.757	757.789	760.04	763.195	765.697	766.02	768.575	775.094	773.537	778.2	779.805	874.054	924.192	937.777	944.651	946.574	948.63	947.801	946.121	944.3
Group E	2	109	normal	458.422	461.473	458.54	544.757	545.583	548.299	572.723	598.71	616.091	630.543	638.87	646.996	656.538	659.01	664.662	671.961	672.238	674.527	680.303	694.419	707.092	717.852	724.231	729.745	736.085	742.246	750.094	751.849	755.958	757.55	759.935	760.587	764.361	767.51	768.071	772.026	772.731	858.72	917.418	935.963	941.626	943.842	947.615	946.385	947.981	943.362
Group E	2	110	normal	458.751	460.914	459.362	554.266	555.684	557.814	585.379	610.862	629.923	644.353	652.591	660.479	671.069	673.963	679.901	686.088	687.648	689.487	696.379	710.214	723.575	735.827	746.145	754.669	758.747	766.825	773.677	778.371	781.121	785.25	788.299	789.497	793.789	798.033	798.745	802.316	803.072	895.593	961.586	988.83	1000.98	1005.54	1010.68	1012.41	1012.06	1011.52
Group E	2	111	normal	458.34	462.007	459.867	565.949	566.711	570.706	601.077	634.516	656.466	673.187	685.748	695.074	705.607	708.878	716.157	720.931	724.008	725.209	732.149	750.491	765.732	780.237	791.112	803.873	811.496	820.568	828.49	831.261	838.252	841.665	846.056	846.518	852.401	854.707	854.86	859.879	861.841	960.65	1029.24	1059.54	1071.59	1079.07	1081.86	1084.24	1085.78	1083.27
Group E	2	112	normal	458.607	462.089	458.484	581.294	582.446	584.021	630.805	675.211	706.963	729.93	743.671	755.937	768.06	771.836	778.904	785.361	787.628	790.149	797.239	819.834	838.72	856.51	871.396	885.177	897.639	908.697	919.172	923.728	930.595	934.787	940.255	940.882	946.897	950.615	953.084	957.756	960.076	1069.32	1138.47	1166.16	1180.69	1187.15	1193.21	1194.82	1196.69	1191.98
Group E	2	113	anomalies	457.606	461.434	459.935	603.17	605.031	606.156	684.771	755.566	798.921	827.399	844.142	856.33	868.77	871.815	879.259	885.545	888.005	888.209	894.578	919.733	942.982	965.165	984.751	1001.15	1012.37	1024.33	1033.77	1040.03	1045.94	1051.04	1055.39	1057.29	1061.95	1066.58	1066.43	1072.47	1074.79	1190.51	1260.97	1286.04	1296.56	1300.87	1304.17	1305.55	1306.18	1304.15
Group E	2	114	anomalies	459.385	461.56	459.206	596.584	597.926	601.497	680.264	752.672	796.446	823.015	840.019	850.704	862.174	863.783	870.457	874.952	877.747	880.293	887.701	910.581	934.683	956.415	975.261	990.773	1002.27	1014.69	1023.79	1027.26	1034.6	1036.13	1040.01	1040.05	1045.21	1051.17	1051.67	1058.3	1058.63	1177.52	1244.02	1268.19	1278.61	1282.35	1284.79	1286.15	1288.2	1285.72
Group E	2	115	anomalies	456.971	462.246	459.292	606.303	607.9	610.512	704.72	793.275	844.068	874.746	891.781	903.337	915.235	918.71	923.452	929.007	928.814	930.954	936.409	958.109	980.083	1003.17	1021.27	1036.02	1046.71	1059.12	1067.82	1071.22	1076.74	1078.89	1080.7	1081.05	1085.71	1089.09	1089.55	1093.16	1096.42	1210.5	1269.91	1287.44	1295.96	1296.88	1299.47	1300.28	1299.14	1296.67
Group E	2	116	anomalies	459.402	461.778	458.928	607.605	610.015	613.393	729.867	828.959	879.409	906.274	920.401	928.234	938.886	939.431	944.601	945.609	947.485	949.407	953.818	973.653	995.388	1015.9	1031.37	1044.85	1052.24	1061.23	1066.07	1068.4	1072.1	1074.54	1076.05	1076.76	1079.56	1082.37	1083.08	1086.71	1087.83	1190.06	1241.77	1255.32	1259.69	1261.85	1262.24	1261.5	1261.03	1258.11
Group E	2	117	anomalies	458.942	460.927	460.564	597.03	598.515	602.352	715.337	807.964	850.873	873.406	884.005	890.115	898.555	897.504	902.355	906.231	905.296	907.753	911.839	932.885	951.628	968.489	982.201	993.942	999.93	1008.33	1014.23	1014.83	1020.06	1020.25	1022	1022.66	1025.08	1028.75	1026.96	1031.54	1032.02	1121.81	1168.41	1181.41	1186.76	1185.85	1188.74	1187.57	1188.92	1185.15
Group E	2	118	normal	459.123	461.889	459.214	556.215	556.089	558.865	598.094	631.062	651.779	669.237	677.572	686.161	696.637	701.235	705.054	710.714	713.295	715.305	721.77	738.638	751.825	764.449	775.04	784.909	792.033	803.128	810.5	814.987	820.777	824.172	829.335	828.916	834.288	839.18	839.622	842.855	846.378	931.82	984.68	1003.01	1011.8	1016.47	1019.2	1020.44	1020.24	1018.65
Group E	3	3	normal	462.516	462.561	461.331	563.657	564.918	566.304	612.459	647.478	664.189	679.571	690.277	695.74	702.782	705.231	711.077	712.487	716.091	719.654	721.884	736.481	746.099	755.742	762.927	768.173	774.586	782.373	784.881	788.862	794.581	795.789	795.857	798.289	799.355	802.187	803.116	804.241	805.994	872.542	924.666	942.456	955.151	960.087	962.947	965.862	963.131	963.948
Group E	3	4	normal	463.288	462.641	460.96	532.161	533.944	535.021	554.846	574.977	584.26	593.08	602.154	607.785	612.483	615.149	619.342	620.314	624.491	628.73	627.738	641.953	649.487	659.737	666.162	670.944	679.53	685.897	687.322	692.137	697.944	697.918	700.916	702.443	703.415	707.742	707.595	707.992	710.539	763.156	809.818	834.213	853.515	861.868	866.462	870.503	870.359	869.536
Group E	3	5	normal	463.798	464.088	462.527	527.774	529.009	530.484	547.46	565.52	574.407	583.258	590.26	594.188	599.78	601.239	605.602	607.025	609.364	614.44	612.577	624.764	635.948	643.075	649.862	655.679	662.499	667.861	670.894	675.49	678.373	679.822	682.101	683.277	685.972	690.338	687.374	692.269	693.285	742.108	786.781	806.679	825.769	837.692	843.907	848.606	849.197	851.63
Group E	3	6	normal	462.139	462.353	461.062	535.58	535.862	537.387	557.931	577.799	588.692	598.025	605.792	612.426	617.136	619.18	624.13	625.596	629.903	631.016	632.899	646.075	655.787	665.87	671.58	676.771	682.838	690.959	693.771	697.948	703.241	702.181	706.034	706.856	708.799	714.229	713.623	713.547	716.595	768.727	815.929	834.704	850.467	859.475	866.485	869.82	872.282	872.851
Group E	3	7	normal	465.072	462.848	460.151	553.988	557.223	558.102	589.668	620.197	637.056	653.017	662.916	669.705	677.323	681.452	686.217	688.934	693.273	697.799	698.551	713.336	727.504	736.971	746.046	753.493	764.116	768.176	773.378	778.44	782.699	785.308	787.366	789.985	793.803	798.611	794.703	799.288	803.247	871.905	926.608	942.826	960.48	966.451	973.057	977.032	976.308	978.942
Group E	3	8	normal	462.377	462.422	460.516	571.848	571.675	571.928	618.811	653.922	673.239	689.092	702.223	709.059	715.588	720.418	727.286	727.694	733.444	736.625	738.451	756.108	769.632	781.458	791.617	797.941	807.59	815.02	819.687	824.238	831.448	832.19	836.678	837.437	841.826	847.031	844.489	846.719	850.918	926.706	982.968	1006.16	1022.38	1030.24	1036.41	1040.59	1040.27	1039.87
Group E	3	9	normal	462.266	460.984	459.265	602.59	604.701	606.418	687.093	745.487	775.644	795.482	809.313	819.721	827.851	831.526	837.581	839.532	842.749	848.175	847.383	869.526	884.505	896.444	909.135	917.113	927.756	934.882	939.977	944.054	950.247	952.964	953.769	956.6	959.38	961.749	962.63	964.145	968.719	1056.76	1118.26	1140.11	1151.78	1157.26	1160.82	1163.47	1162.97	1162.88
Group E	3	10	anomalies	461.934	461.843	460.238	617.639	619.71	620.748	727.536	809.47	850.235	878.016	893.732	904.264	913.4	918.548	923.573	925.263	929.563	934.577	935.539	956.27	976.447	992.526	1005.4	1017.84	1027.83	1038.2	1040.09	1045.72	1049.46	1052.62	1053.37	1056.73	1060.04	1063.4	1062.44	1065.71	1069.2	1174.92	1235.46	1250.52	1261.12	1263.44	1264.99	1267.68	1263.48	1263.34
Group E	3	11	normal	462.684	460.908	461.658	601.087	604.924	606.474	684.117	750.093	788.971	816.027	836.247	848.737	858.788	865.562	872.476	874.018	881.385	885.547	886.593	907.965	927.452	943.688	956.57	970.128	981.353	992.535	998.156	1004.73	1010.81	1013.56	1015.24	1017.91	1021.93	1025.14	1025.53	1029.1	1031.86	1142.76	1200.55	1214.51	1223.45	1224.48	1225.63	1226.01	1225.96	1224.08
Group E	3	12	normal	462.709	461.166	459.613	578.381	579.447	580.016	630.797	680.814	714.285	741.021	759.677	772.527	786.036	792.079	800.258	805.096	808.932	814.494	815.465	831.513	844.27	858.018	869.714	881.18	891.583	899.617	903.485	909.854	914.082	914.427	917.86	917.739	920.681	924.757	923.897	927.37	931.374	1035.76	1086.44	1096.97	1104.07	1105.94	1107.22	1109.23	1106.5	1105.52
Group E	3	13	normal	461.593	461.691	460.211	560.471	561.336	561.964	602.938	641.093	667.18	686.281	703.006	712.656	722.793	727.916	734.585	737.121	741.617	747.573	747.402	760.435	769.049	778.713	785.672	792.494	799.4	805.582	807.698	811.414	815.983	816.088	818.625	818.532	820.797	822.586	821.796	822.764	826.54	908.535	953.847	962.799	969.293	969.979	971.574	973.247	970.534	969.685
Group E	3	14	normal	463.497	462.153	460.978	552.978	553.808	555.575	596.244	634.81	657.875	676.286	689.923	698.623	704.81	709.839	714.589	716.204	720.851	723.573	723.125	733.551	743.043	749.03	756.902	760.974	767.542	772.704	774.22	776.616	780.965	780.338	780.379	782.448	781.706	785.143	783.412	785.641	787.072	855.471	892.558	900.391	906.194	906.397	907.358	909.25	906.068	905.984
Group E	3	15	normal	462.385	463.758	460.491	541.304	545.033	544.907	591.837	630.365	650.309	665.671	678.841	684.449	690.839	695.244	698.129	699.59	703.347	706.07	705.656	713.825	721.243	728.914	735.07	739.373	745.752	749.131	750.494	750.989	755.639	755.78	754.982	756.696	757.186	758.852	758.58	760.465	761.84	821.362	853.116	859.719	864.729	864.643	865.475	866.941	864.678	865.012
Group E	3	17	normal	461.361	462.097	459.063	550.346	551.214	552.095	592.136	623.213	640.254	655.109	667.166	672.813	682.254	684.972	690.196	692.213	696.239	699.457	699.521	717.495	728.941	739.989	748.705	755.071	764.104	771.394	775.673	781.372	784.889	785.491	789.846	790.889	794.719	798.782	796.025	798.872	802.693	879.234	927.497	941.013	953.844	955.424	956.813	960.734	958.401	959.657
Group E	3	18	normal	461.307	461.685	460.003	559.33	559.41	559.867	602.796	639.348	658.276	676.459	691.237	698.924	705.648	710.819	716.447	717.8	721.676	724.98	727.725	741.854	756.592	769.69	779.463	788.425	796.859	805.216	809.593	814.204	819.824	821.383	825.855	826.361	829.512	832.888	832.283	836.842	838.469	923.865	971.621	988.278	1002.69	1006.72	1007.99	1011.72	1009.49	1010.61
Group E	3	19	anomalies	462.866	463.925	463.383	526.898	527.914	525.922	546.59	563.677	569.372	577.262	584.786	589.017	595.207	595.512	600.555	601.463	605.2	607.3	606.157	619.792	628.781	637.89	642.42	647.791	652.076	658.562	660.853	665.29	670.592	669.717	671.954	673.411	677.287	680.742	678.146	681.167	683.832	730.317	768.994	790.05	811.547	822.436	828.116	832.77	833.236	835.295
Group E	3	20	normal	461.641	461.313	459.576	535.508	536.212	536.544	558.627	576.754	587.567	597.984	607.572	611.413	619.116	623.015	625.83	628.218	631.678	633.906	634.933	645.839	656.087	667.256	674.093	681.848	687.798	695.247	697.534	702.782	705.236	707.211	710.178	712.42	715.173	718.966	716.929	719.529	722.581	778.308	827.452	847.367	867.919	878.548	883.941	890.376	888.969	893.246
Group E	3	21	normal	461.863	460.564	459.656	579.164	581.853	583.723	629.905	670.721	696.244	714.538	731.247	740.919	749.745	754.62	761.099	763.057	766.736	772.101	773.86	790.589	806.613	820.671	829.496	840.065	848.546	857.675	861.886	867.402	873.315	874.49	879.628	882.175	884.777	888.826	888.617	891.353	894.606	985.438	1047.04	1068.67	1085.36	1092.12	1093.07	1100.39	1098.08	1099.63
Group E	3	22	normal	461.333	460.567	459.605	629.786	629.966	630.871	720.454	792.563	834.387	865.044	886.313	899.251	914.375	920.992	926.576	931.829	938.384	940.132	944.507	967.418	986.196	1006.12	1021.01	1034.68	1047.37	1060.6	1066.26	1073.62	1081.92	1083.76	1087.97	1093.04	1096.71	1100.15	1099.29	1104.1	1108.29	1227.65	1298.45	1319.66	1336.42	1339.68	1339.18	1343.34	1342.27	1342.08
Group E	3	23	normal	461.067	460.82	461.093	632.325	635.416	637.609	731.076	808.261	854.926	884.53	908.973	924.933	937.003	945.002	952.568	957.699	962.676	967.353	969.856	994.449	1016.79	1037.4	1054.11	1066.7	1082.05	1093.46	1102.14	1108.98	1116.23	1118.07	1123.95	1126.61	1130.08	1137.34	1136.62	1141.79	1145.56	1277.15	1350.2	1368.53	1381.32	1384.6	1384.53	1387.86	1385.54	1387.92
Group E	3	24	normal	460.816	460.707	459.014	613.901	616.508	616.027	703.486	774.7	814.334	842.736	862.506	876.54	888.228	894.932	901.925	906.09	912.333	915.463	917.523	937.265	955.321	971.64	982.904	995.823	1006.35	1015.88	1020.88	1027.7	1033.71	1034.24	1037.79	1040.59	1042.68	1046.94	1044.39	1048.72	1053.97	1168.28	1233.75	1249.66	1260.66	1263.86	1263.15	1267.47	1265.23	1263.16
Group E	3	25	normal	461.619	460.849	461.004	625.356	627.49	628.22	736.066	826.873	879.529	914.08	938.258	952.057	966.346	972.138	978.753	980.9	984.961	986.723	989.606	1007.92	1029.21	1048.52	1064.52	1078.5	1090.05	1098.93	1104.39	1108.61	1113.17	1113.62	1116.02	1117.49	1120.32	1126.1	1120.21	1125.73	1128.05	1252.89	1313.35	1326.89	1335.16	1336.39	1335.86	1337.98	1334.83	1335.2
Group E	3	26	anomalies	460.814	460.993	459.995	608.96	610.997	612.422	708.268	789.517	836.059	865.109	887.401	899.431	910.976	916.151	921.709	924.208	929.044	932.251	933.051	954.268	974.049	994.319	1009.05	1020.87	1033.13	1042.7	1047.53	1051.69	1057.63	1058.25	1061.57	1063.39	1065.54	1070.15	1068.42	1072.55	1075.37	1192.37	1251.07	1261.32	1269.39	1270.13	1271.42	1273.08	1269.5	1270.39
Group E	3	27	normal	460.659	460.3	459.618	583.791	585.098	584.494	649.444	705.151	739.196	765.715	786.054	798.316	809.274	815.194	821.757	824.225	828.498	832.637	834.474	846.76	858.607	871.375	882.731	893.946	900.248	908.243	911.333	915.33	918.237	918.786	921.873	922.656	925.797	928.6	927.938	932.057	935.274	1041.6	1089.56	1101.63	1109.22	1110.18	1109.72	1113.46	1108.33	1108.64
Group E	3	28	normal	459.645	461.32	459.037	568.538	569.627	570.482	625.739	675.554	703.911	727.01	744.384	752.644	763.964	769.961	774.673	778.39	781.832	783.488	785.017	794.617	803.786	814.837	821.156	827.921	836.049	843.008	844.631	847.599	848.356	849.105	851.853	852.281	854.693	857.995	855.474	859.983	862.188	953.92	994.787	1003.78	1010.61	1011.83	1011.75	1013.32	1009.53	1010.4
Group E	3	29	normal	459.843	462.287	459.039	556.959	555.709	556.517	598.767	638.733	663.601	684.233	698.798	708.423	719.259	723.367	728.564	730.737	734.567	737.605	737.847	747.8	755.724	764.504	769.855	777.848	783.464	789.961	789.928	790.667	797.126	795.832	798.983	798.141	799.855	802.366	800.849	803.024	806.208	886.91	924.52	929.987	936.816	939.315	938.236	940.377	936.97	938.927
Group E	3	30	normal	462.179	463.349	461.64	540.163	542.696	542.01	582.388	614.032	634.414	650.03	661	670.954	678.238	680.224	687.319	687.195	692.309	694.127	693.386	701.971	709.511	714.817	721.49	723.304	731.299	734.486	736.312	738.2	739.44	739.903	741.656	741.269	741.999	745.983	742.879	745.062	746.969	810.908	842.853	850.269	856.219	856.276	856.489	857.291	853.702	854.182
Group E	3	31	normal	461.953	463.449	460.3	539.464	541.675	543.163	575.736	607.13	624.962	638.151	650.35	657.788	664.533	669.771	672.53	674.381	679.664	681.637	683.363	695.785	705.187	716.033	723.671	730.601	738.772	745.87	747.822	750.587	755.175	757.398	758.897	760.602	761.95	766.148	765.409	766.46	769.153	835.283	874.118	885.275	893.578	895.706	896.58	897.652	895.307	894.888
Group E	3	32	anomalies	461.335	462.012	460.73	562.657	561.93	566.372	616.734	662.72	686.636	706.031	717.921	727.808	733.612	738.416	743.173	745.535	751.027	754.213	756.842	775.888	794.429	810.169	821.883	830.566	844.141	852.003	857.528	864.277	870.193	873.18	875.983	878.86	881.121	886.199	885.264	889.509	892.708	978.959	1032.81	1046.02	1057.71	1060.24	1061.23	1062.33	1062.17	1061.06
Group E	3	33	normal	460.193	460.439	459.032	587.637	586.132	589.304	644.106	686.028	708.047	726.61	740.977	749.694	756.991	762.749	769.291	768.041	774.409	777.077	781.165	796.645	812.742	828.419	838.199	845.639	855.13	865.903	868.578	872.384	876.614	879.958	884.137	885.671	887.406	893.547	892.037	892.869	898.462	980.503	1039.11	1059.9	1073.24	1079.09	1082.63	1085.6	1081.34	1084.38
Group E	3	34	normal	461.278	462.79	460.955	600.71	600.085	602.962	672.754	726.111	755.123	777.337	790.566	801.974	810.799	815.202	819.256	823.216	827.474	829.545	832.424	846.778	862.747	877.184	886.705	897.182	907.792	916.875	920.835	926.912	930.917	934.109	935.57	937.421	939.4	944.589	943.23	947.106	949.076	1032.65	1087.54	1104.79	1120.2	1126.45	1129.2	1132.66	1132.79	1131.05
Group E	3	35	normal	459.876	461.501	459.638	630.126	628.241	631.049	732.21	813.816	857.656	889.931	909.849	925.532	936.332	943.404	951.208	951.669	958.073	961.145	964.719	984.939	1006.04	1028.86	1045.44	1057.76	1073.95	1085.9	1090.54	1098.52	1103.65	1107.89	1111.1	1112.62	1114.9	1120.09	1119.2	1123.38	1127.69	1243.17	1312.86	1332.4	1344.69	1345.28	1347.48	1349.92	1345.92	1347.74
Group E	3	36	normal	460.839	461.921	460.924	613.489	614.546	617.54	688.417	751.44	788.424	818.17	835.432	851.341	863.928	871.618	878.407	881.745	888.873	893.089	896.864	920.843	943.162	964.903	982.148	995.117	1011.81	1023.94	1031.61	1041.22	1048.38	1051.57	1057.76	1062.64	1067.06	1072.52	1073.52	1078.06	1082.29	1212.56	1289.49	1311.04	1326.64	1331.42	1334.28	1338.11	1336.53	1338.93
Group E	3	37	normal	461.769	460.897	460.408	625.988	626.521	628.873	711.339	784.128	824.788	858.937	880.16	896.105	908.746	916.942	925.525	928.541	937.738	939.81	945.053	965.253	987.482	1007.49	1022.68	1034.95	1050.18	1062.37	1067.38	1074.16	1080.63	1085.46	1089.65	1092.15	1094.36	1100.13	1100.95	1105.88	1110.6	1245.41	1319.71	1341.54	1355.5	1357.01	1360.25	1362.34	1361.74	1359.91
Group E	3	38	normal	459.692	461.222	459.427	624.836	623.753	627.714	697.716	768.531	810.007	842.39	864.055	884.07	897.786	906.626	915.892	921.729	929.669	934.1	936.975	962.16	983.77	1006.28	1022.24	1036.17	1052.54	1066.72	1074.3	1081.68	1089.49	1093.75	1099.16	1101.67	1105.28	1111.7	1111.52	1116.49	1121.95	1265.55	1345.79	1367.06	1380.86	1380.61	1383.53	1385.13	1383.5	1382.89
Group E	3	39	normal	461.104	462.31	460.557	588.692	586.429	589.764	634.19	680.101	707.123	729.149	746.653	758.864	770.2	777.065	784.902	788.467	797.108	800.973	803.324	823.858	844.002	861.283	872.35	881.614	895.189	903.202	907.845	913.951	920.863	923.948	927.813	930.566	932.943	938.029	938.935	943.052	945.929	1063.05	1140.17	1161.09	1174.8	1175.93	1179.81	1180.72	1178.96	1179.44
Group E	3	40	normal	461.305	461.197	460.022	594.852	594.208	596.501	656.696	714.33	750.363	778.333	798.397	815.77	826.943	836.297	841.522	846.932	852.326	856.284	859.294	874.624	890.078	907.416	921.143	931.732	944.341	953.468	957.677	964.701	968.584	971.626	974.744	978.541	978.732	984.378	981.763	985.464	988.38	1106.63	1167.25	1181.96	1193.28	1193.2	1194.41	1196.61	1192.93	1194.78
Group E	3	41	normal	460.391	461.312	459.387	573.197	573.503	575.383	616.506	657.051	681.332	701.301	718.13	731.193	741.292	748.835	754.68	757.657	764.907	767.81	771.331	789.497	805.828	822.841	833.098	843.039	856.869	866.283	870.659	877.546	884.324	886.958	890.699	894.958	896.787	903.09	903.452	908.285	909.334	1018.46	1084.46	1100.81	1110.9	1114.02	1117.22	1118.88	1116.21	1114.73
Group E	3	42	normal	460.553	461.848	460.074	585.654	585.721	588.298	648.962	704.623	739.046	765.595	785.78	798.735	809.319	815.869	821.885	823.867	831.13	834.84	835.11	848.565	862.025	877.218	887.315	896.506	905.96	914.932	917.591	922.388	927.344	927.574	929.785	932.211	933.787	937.878	935.349	939.243	944.055	1052.11	1106.67	1117.35	1126.53	1126.33	1127.69	1129.19	1126.21	1126.03
Group E	3	43	normal	460.993	461.351	461.08	569.936	568.588	571.786	619.587	668.89	694.08	716.977	732.508	745.256	753.859	759.27	763.259	765.695	772.742	772.67	776.504	784.879	794.955	805.852	813.152	817.149	825.477	832.128	833.102	836.535	840.171	839.862	840.181	842.066	842.585	847.911	845.52	848.555	850.551	940.015	980.772	990.903	1000.35	999.262	1000.62	1001.74	998.681	998.811
Group E	3	44	normal	460.893	461.631	459.586	553.561	551.93	554.93	592.171	629.292	649.461	667.68	680.567	691.025	699.016	702.753	708.774	711.51	714.118	719.916	718.998	728.729	735.577	744.567	750.518	754.213	760.148	766.511	767.624	769.839	772.644	773.193	775.171	774.212	776.039	778.891	778.625	780.329	783.197	859.116	896.586	904.581	911.796	911.672	912.251	910.763	909.103	910.647
Group E	3	45	normal	462.848	464.04	463.031	536.07	534.146	538.573	567.806	599.043	615.069	630.217	641.949	650.676	657.29	660.975	666.617	667.238	672.115	672.923	676.393	683.03	688.548	697.139	700.067	704.102	711.047	715.497	716.898	719.716	721.485	721.56	724.165	725.228	724.112	728.457	726.029	728.728	729.289	795.605	829.548	835.119	840.664	840.251	842.161	842.91	840.01	841.125
Group E	3	46	normal	461.505	461.689	459.002	536.793	533.777	537.634	562.443	589.723	603.761	618.034	627.98	635.761	641.891	645.51	650.56	652.184	656.96	657.837	661.35	674.708	684.712	696.395	703.664	707.508	715.347	723.78	726.694	729.652	733.701	733.906	738.261	741.598	741.64	745.85	745.547	749.209	749.447	815.159	860.075	871.93	881.906	883.759	885.8	887.938	886.664	884.974
Group E	3	47	anomalies	460.135	462.753	459.429	583.219	582.212	584.197	657.751	717.986	754.615	778.043	794.977	805.919	816.764	819.638	824.797	827.728	834.228	835.112	839.869	863.158	885.41	904.841	921.734	935.491	950.437	962.781	969.018	975.654	981.032	984.841	989.782	992.776	994.491	999.846	1000.28	1003.8	1008.11	1102.6	1152.49	1164.81	1173.12	1176.7	1177.66	1180.19	1178.06	1177.24
Group E	3	48	normal	461.212	463.633	459.726	616.829	616.383	619.857	703.412	775.299	814.248	844.795	866.092	879.41	891.175	895.557	903.081	905.899	911.179	914.986	917.368	939.949	961.493	983.856	1002.34	1013.54	1027.89	1040.39	1048.38	1055.16	1061.05	1063.44	1069.54	1072.91	1075	1082.61	1081.27	1084.97	1089.35	1195.46	1254.3	1274.6	1285.83	1289.05	1291.09	1291.3	1291.16	1291.41
Group E	3	49	normal	459.689	460.883	459.182	621.001	619.873	623.172	713.217	784.956	822.737	850.644	871.496	883.587	894.42	900.883	906.141	911.107	915.832	918.3	921.585	942.406	963.124	981.89	998.518	1010.37	1022.66	1035.97	1042.76	1048.34	1053.04	1055.45	1061.22	1063.11	1066.21	1069.3	1070.87	1074.62	1078	1184.65	1250.63	1270.11	1280.46	1285.63	1286.93	1288.69	1286.17	1286.66
Group E	3	50	normal	459.663	462.129	458.911	630.409	628.22	632.258	738.519	823.036	868.048	899.198	920.28	933.536	946.062	951.19	957.386	961.294	964.789	970.01	971.256	989.779	1007.35	1028.55	1041.9	1055.53	1068.4	1077.56	1082.51	1087.35	1092.93	1093.05	1097.35	1100.56	1101.49	1103.78	1104.31	1107.61	1110.61	1221.36	1289.14	1307.18	1319.48	1321.51	1321.88	1322.48	1320.03	1320.71
Group E	3	51	anomalies	461.09	461.189	459.704	649.613	650.894	652.451	774.919	875.575	929.029	965.59	990.427	1007.4	1021.34	1026.95	1034.68	1037.84	1045.26	1046.79	1051.01	1072.88	1096.1	1118.16	1138.12	1149.85	1165.61	1178.49	1185.43	1190.84	1194.98	1199.2	1203.12	1205.62	1207.33	1212.2	1212.09	1217.3	1220.11	1359.66	1433.26	1453.79	1463.01	1464.55	1465.74	1465.72	1463.83	1463.61
Group E	3	52	normal	460.776	463.329	458.94	643.625	642.909	645.024	745.339	834.939	884.462	919.609	944.664	962.081	975.236	982.428	989.387	994.572	999.987	1002.74	1008.32	1032.08	1051.43	1073.6	1090.68	1102.86	1118.92	1131	1137.89	1142.51	1148.35	1151.88	1155.78	1159.17	1162.46	1166.35	1167.75	1172.43	1175.71	1311.51	1385.73	1406.08	1417.67	1420.2	1423.03	1422.41	1421.51	1422.03
Group E	3	53	normal	461.136	462.121	459.894	627.901	628.832	631.124	704.651	773.297	817.804	853.01	877.448	896.196	913.88	921.991	930.756	938.296	947.191	951.28	955.576	983.843	1006.8	1030.53	1050.26	1065.39	1081.73	1097.83	1105.76	1114.61	1123.76	1126.06	1132.99	1137.98	1140.48	1146.81	1148.07	1153.36	1158.52	1311.03	1395.55	1420.56	1433.16	1435.34	1437.45	1439.45	1436.96	1438.22
Group E	3	54	normal	460.876	461.996	458.05	599.509	597.001	599.98	651.015	701.583	730.864	758.498	778.291	794.819	807.651	815.43	823.129	829.609	835.467	841.232	844.048	870.213	888.99	907.984	922.788	934.039	947.462	959.906	967.753	975.556	980.462	987.04	990.982	995.494	998.052	1005.42	1005.81	1010.68	1014.11	1146.33	1224.89	1247.25	1260.39	1263.86	1266.11	1267.02	1266.03	1266.04
Group E	3	55	normal	459.864	461.888	459.154	569.44	567.973	570.077	607.921	642.803	662.103	682.725	696.945	707.36	717.048	720.879	727.903	731.092	736.613	739.25	744.13	761.406	777.126	790.582	802.489	809.5	821.142	830.687	835.984	841.279	849.461	850.704	857.045	861.787	863.84	867.28	868.934	871.647	874.617	974.712	1041.66	1063.51	1078.15	1083.71	1086.36	1088.69	1089.33	1088.32
Group E	3	56	normal	460.827	461.733	459.08	546.042	544.538	545.108	570.639	593.779	606.463	617.13	627.1	634.84	641.297	645.848	650.321	653.615	659.071	660.605	663.183	679.349	690.02	702.91	711.154	715.138	724.747	734.136	736.052	741.51	744.554	747.074	750.824	753.923	756.867	761.033	761.028	764.179	766.983	849.575	913.052	936.465	951.243	956.797	961.711	965.017	962.419	962.697
Group E	3	57	normal	460.981	461.955	459.201	580.911	580.667	582.477	637.943	687.764	719.322	744.145	763.05	775.608	787.108	791.834	798.781	800.857	808.47	809.186	812.672	825.992	837.494	851.935	861.437	868.627	876.55	885.156	889.873	892.66	896.522	896.608	900.82	903.87	903.632	907.356	905.907	911.135	912.661	1017.45	1069.85	1084.57	1092.37	1093.75	1093.76	1094.1	1091.71	1092.47
Group E	3	58	normal	459.638	461.057	458.499	575.23	575.224	576.154	633.81	686.574	716.746	740.405	755.921	769.339	779.13	784.106	790.437	792.691	796.275	798.595	800.504	812.23	821.874	832.863	841.54	846.512	854.191	862.56	864.449	868.052	869.474	870.67	871.487	874.779	872.278	877.891	876.796	879.801	882.178	973.164	1020.31	1031.82	1039.12	1039.22	1039.48	1040.78	1040.73	1037.15
Group E	3	59	normal	460.232	462.051	459.94	558.107	555.723	558.234	601.645	641.879	666.153	683.986	698.332	708.114	717.032	720.033	725.338	729.183	732.671	734.19	735.799	744.914	752.567	761.938	768.545	772.133	778.041	784.585	786.162	789.693	792.245	791.473	793.298	795.951	794.515	799.141	798.343	800.777	799.638	874.451	913.861	922.814	931.482	929.727	932.288	933.039	929.048	929.122
Group E	3	60	normal	461.035	462.56	460.639	539.338	538.187	540.225	576.733	609.071	626.713	646.311	657.777	665.834	674.323	676.962	680.927	683.538	686.846	689.788	691.5	700.752	708.547	716.309	722.775	725.633	732.775	739.156	739.699	741.281	745.384	744.025	746.802	748.183	748.917	750.896	748.913	752.312	754.133	819.646	855.035	862.486	869.352	870.736	870.844	871.059	868.636	867.681
Group E	3	62	normal	462.181	462.506	460.72	576.842	574.562	576.226	634.12	687.556	718.863	741.89	753.884	766.88	775.676	779.304	784.024	787.107	792.127	794.502	797.479	815.752	833.618	850.976	863.951	873.527	885.873	899.063	900.795	908.821	911.758	915.968	920.734	922.158	926.216	928.844	929.67	934.428	935.824	1023.69	1076.26	1089.94	1099.94	1103.14	1105.89	1108.32	1105.93	1106.46
Group E	3	63	normal	461.717	462.801	458.629	587.432	586.695	587	643.28	695.489	726.754	755.186	771.568	787.532	797.728	804.541	810.631	815.851	821.276	825.061	829.544	847.613	865.254	885.466	900.053	911.369	923.974	935.861	943.591	950.622	956.112	959.109	964.258	966.227	970.697	975.76	977.04	979.421	983.292	1089.72	1150.18	1169.07	1178.85	1181.54	1183.42	1185.02	1183.66	1185.23
Group E	3	64	normal	462.537	461.076	460.717	579.966	577.401	580.399	622.218	664.761	688.315	707.956	721.163	735.441	745.234	751.39	757.08	761.247	768.595	770.384	774.51	795.164	814.582	831.91	844.676	854.855	865.381	876.274	882.283	889.294	894.036	898.752	902.61	905.851	908.788	914.877	914.894	919.341	924.313	1029.6	1102.52	1126.52	1139.86	1142.94	1148.74	1148.9	1149.7	1149.63
Group E	3	65	normal	462.885	461.919	460.143	575.67	572.202	574.676	617.71	655.943	677.842	698.16	709.663	719.266	730.477	733.523	735.799	741.211	745.585	747.713	750.578	770.296	786.108	803.482	816.102	824.12	835.553	844.849	848.701	856.104	858.956	862.155	865.458	867.274	872.201	874.494	875.783	879.185	882.513	972.3	1041.29	1064.63	1079.75	1086.03	1091.72	1095.82	1093.95	1096.15
Group E	3	66	normal	459.887	462.687	459.356	602.096	598.102	600.757	658.422	709.967	742.284	769.236	784.435	799.695	812.714	818.659	825.878	830.118	838.634	840.051	843.479	865.86	884.324	903.293	916.954	928.151	941.171	952.38	957.913	965.975	970.067	972.725	977.011	980.435	984.656	988.163	989.061	993.076	996.939	1109.53	1178.87	1202.26	1216.42	1220.43	1224.53	1227.06	1226.31	1229.57
Group E	3	67	normal	462.483	462.65	459.437	625.832	622.826	624.38	694.975	760.215	799.225	833.826	852.672	873.17	887.297	896.946	902.862	911.155	918.186	922.538	926.146	951.073	970.764	991.217	1008.18	1020.96	1033.84	1048.63	1054.75	1062.43	1069.97	1073.59	1076.65	1081.56	1085.22	1089.29	1090.11	1093.73	1098.47	1226.29	1300.32	1320.37	1331.07	1335.08	1338.03	1340.68	1336.02	1338.66
Group E	3	68	anomalies	461.682	461.19	460.215	631.316	629.119	631.622	713.958	788.708	834.155	867.159	888.352	908.242	924.086	930.686	938.239	945.367	954.188	956.829	961.716	991.46	1016.19	1041.83	1060.88	1077.84	1094.74	1110.39	1119.51	1130.85	1138.15	1143.02	1148.44	1153.29	1158.69	1164.01	1165.58	1170.14	1175.89	1326.71	1415.47	1436.57	1450.06	1451.78	1454.61	1455.4	1453.7	1455.13
Group E	3	69	normal	463.178	461.52	458.024	612.381	611.076	612.442	684.057	748.438	788.645	820.404	838.822	855.991	871.436	877.981	884.592	888.642	897.798	900.541	904.038	928.384	947.687	967.692	985.791	999.35	1011.43	1025.16	1031.4	1042.35	1049.75	1052.79	1057.32	1061.77	1066.52	1069.95	1071.49	1076.77	1080.38	1210.75	1283.56	1301.38	1312.08	1315.86	1317	1316.24	1314.53	1314.39
Group E	3	72	normal	460.739	462.818	459.641	586.92	586.134	588.159	652.802	711.103	741.141	766.617	778.223	792.274	801.815	805.195	810.297	811.47	817.574	818.887	820.685	831.475	840.701	853.413	862.326	869.033	875.464	881.646	884.659	889.118	889.634	891.82	892.751	893.851	895.065	898.646	897.909	900.869	904.055	986.95	1038.95	1052.91	1060.7	1061.56	1063.2	1064.48	1061.85	1062.31
Group E	3	73	normal	462.076	461.91	459.859	578.023	575.339	576.352	638.952	691.999	720.59	744.264	754.038	768.651	777.575	779.831	783.695	786.891	791.264	790.877	793.158	801.014	809.469	818.8	827.045	830.839	837.354	843.466	842.904	847.13	848.779	848.57	849.269	851.593	851.687	852.206	851.999	856.217	857.459	934.927	980.126	990.294	997.867	997.965	999.108	999.598	997.96	999.097
Group E	3	74	normal	461.528	461.478	461.151	558.746	555.784	558.75	604.084	644.718	669.034	687.19	697.522	709.555	717.487	721.204	724.121	727.745	731.716	733.057	734.2	741.505	747.156	755.611	763.955	766.6	771.163	777.675	776.951	780.924	781.218	782.55	783.524	784.251	784.611	787.388	785.681	790.197	791.856	862.019	898.864	906.651	912.486	913.869	915.644	916.07	913.88	915.244
Group E	3	75	normal	462.622	464.506	460.313	541.331	538.716	541.299	580.203	614.843	633.361	650.259	659.917	667.968	675.978	679.342	682.908	685.138	689.031	691.071	691.2	698.043	704.694	713.555	720.544	721.612	727.142	732.375	730.78	736.23	737.132	736.676	738.718	738.111	740.95	741.872	741.246	743.523	744.87	808.754	842.302	848.325	854.883	854.159	855.581	857.263	853.277	855.509
Group E	3	77	normal	461.943	462.267	458.395	559.104	555.656	558.247	594.239	626.308	649.541	668.21	679.561	689.962	700.141	704.154	709.026	711.534	718.917	720.393	722.798	738.97	750.035	761.189	771.65	779.415	789.082	798.223	798.688	808.735	810.716	812.622	816.494	818.769	821.722	824.901	826.295	829.731	832.863	912.34	961.267	977.971	988.673	990.752	995.143	994.641	994.811	994.116
Group E	3	78	normal	460.938	462.088	459.62	565.453	562.302	563.696	604.456	637.722	661.223	680.91	693.347	703.96	711.954	720.327	722.319	727.745	732.773	736.036	736.608	754.147	768.695	783.266	792.795	800.552	811.007	820.64	824.797	830.855	835.839	838.959	843.429	845.804	847.512	851.551	853.836	857.41	860.509	948.896	1007.02	1028.12	1040.84	1045.81	1049.87	1050.99	1048.34	1050.82
Group E	3	79	normal	461.771	462.056	458.751	560.499	556.916	559.336	591.825	620.623	639.278	653.026	664.839	672.737	683.278	686.371	690.793	693.722	698.792	703.231	703.186	721.886	739.239	750.544	760.31	768.82	780.173	789.529	792.554	800.771	805.922	807.698	810.139	816.004	819.513	821.733	824.708	826.483	831.023	918.929	985.463	1011.71	1030.36	1035.11	1042.96	1044.76	1045.57	1044.64
Group E	3	80	normal	461.086	462.192	458.375	560.39	558.443	560.378	593.052	624.911	644.722	661.931	670.312	680.54	689.369	692.666	697.294	699.615	704.626	707.594	709.25	725.457	740.005	752.095	761.944	771.872	781.365	790.13	794.021	802.105	805.313	807.481	810.355	813.979	816.82	818.937	820.161	824.577	827.039	908.038	965.178	990.914	1006.4	1014.68	1022.09	1023.93	1024.2	1025.95
Group E	3	81	normal	461.422	461.894	458.873	594.076	589.993	592.883	644.854	691.573	722.361	747.068	761.849	775.207	789.006	795.501	799.858	806.045	812.984	816.964	819.462	842.299	861.232	878.335	891.751	904.092	918.71	931.235	936.974	945.77	952.243	953.338	959.569	965.154	967.66	969.652	972.9	978.916	980.503	1098.92	1169.41	1192.67	1207.46	1212.04	1219.29	1219.95	1222.31	1220.52
Group E	3	82	normal	461.817	463.739	459.199	609.996	607.157	609.835	679.257	738.474	779.096	808.493	826.719	842.687	856.343	864.387	870.322	876.955	882.49	885.7	890.018	913.943	934.795	952.691	969.626	983.699	997.05	1011.08	1016.21	1026.91	1031.31	1036.27	1041.64	1043.95	1046.65	1050.67	1055.62	1058.48	1061.4	1186.71	1256.01	1275.98	1289.64	1292.11	1296.16	1296.87	1295	1294.35
Group E	3	83	normal	461.7	462.136	458.995	608.735	607.199	609.753	676.474	736.218	778.023	808.087	827.822	844.261	858.525	866.034	872.72	878.617	885.462	890.736	892.702	917.767	937.874	956.917	972.607	985.766	1001.33	1014.71	1021.6	1031.56	1038.43	1041.44	1045.05	1052.74	1054.82	1058.62	1061.09	1065.83	1068.73	1201.4	1269.91	1288.47	1298.52	1301.03	1304.11	1302.94	1301.9	1300.44
Group E	3	84	normal	463.521	461.891	459.127	588.485	586.245	589.89	641.146	686.507	720.096	745.833	761.247	775.015	790.021	796.553	801.388	808.383	814.3	819.537	820.113	843.954	861.878	875.411	887.101	898.589	911.249	922.343	927.57	936.73	941.912	945.059	949.41	954.501	957.3	959.315	963.072	967.491	971.293	1092.4	1155.9	1175.11	1184.1	1186.69	1189.87	1189.7	1187.69	1189.12
Group E	3	87	normal	461.981	461.179	457.894	581.231	577.136	580.624	639.889	688.501	718.686	737.958	751.307	762.248	769.64	775.481	777.702	781.02	785.976	787.613	788.311	800.046	808.081	818.349	824.117	830.121	835.669	842.356	842.364	848.174	848.38	848.074	850.128	852.477	855.217	854.647	856.086	857.682	860.198	937.607	987.155	1000.39	1010.9	1010.57	1015.1	1013.85	1013.03	1012.13
Group E	3	88	normal	461.619	462.037	458.766	578.444	575.297	576.905	642.683	693.543	722.607	743.83	754.829	764.073	773.497	778.669	778.356	783.504	786.343	787.609	789.502	798.021	806.212	813.723	819.472	825.074	831.424	837.445	837.32	841.439	843.409	841.887	841.165	844.959	845.501	846.575	846.651	850.745	851.381	924.934	967.446	978.96	987.396	986.808	989.874	988.575	987.654	985.985
Group E	3	89	normal	462.097	461.176	457.661	557.172	553.896	557.156	608.474	650.199	674.522	690.592	701.343	708.749	717.633	721.373	723.233	727.578	729.858	731.079	731.861	740.176	746.757	753.948	758.493	760.91	767.999	772.765	771.446	775.258	776.517	775.985	776.458	778.666	780.918	781.401	780.51	784.751	785.347	850.753	886.146	894.158	901.232	901.966	905.138	903.607	903.682	901.837
Group E	3	93	normal	463.457	462.407	460.369	549.079	548.027	549.077	580.253	603.409	623.892	637.898	645.222	653.597	661.11	665.46	669.012	670.712	674.862	679.63	678.826	691.17	704.713	714.534	720.63	727.633	735.03	739.86	743.497	748.537	750.864	751.933	755.304	758.076	763.425	761.944	764.412	766.633	770.013	839.413	889.597	911.824	925.118	932.195	936.046	936.77	938.662	938.036
[truncated: 2,609 more rows]
[truncated: 5 more columns]

## Sheet: OJIP kinetics experiment 2
				Timestamp [µs]
[truncated: 1,845 more rows]
[truncated: 5 more columns]

## Sheet: OJIP kinetics experiment 3
				Timestamp [µs]
[truncated: 1,886 more rows]
[truncated: 5 more columns]
